# Supplementary material for: Self-supervised learning for label-free segmentation in cardiac ultrasound
Source: Nat Commun. 2025 Apr 30;16:4070. doi: 10.1038/s41467-025-59451-5 (PMC12043926; doi:10.1038/s41467-025-59451-5)
Supplement: Supplementary file 4 — Source Data [file 41467_2025_59451_MOESM4_ESM.xlsx]

## Sheet: Fig5
Measurement	View	Cardiac Cycle	Step	r	r2	bias	loa	std
LV Area	A2C	diastole	A1	0.28	0.1	-6.35	37.97	18.99
LV Area	A2C	diastole	A2-1	0.85	0.72	-2.82	9.34	4.67
LV Area	A2C	diastole	A2-2	0.86	0.81	-1.82	9.05	4.53
LV Area	A2C	systole	A1	0.43	0.18	0.46	24.44	12.22
LV Area	A2C	systole	A2-1	0.67	0.53	-0.76	8.5	4.25
LV Area	A2C	systole	A2-2	0.76	0.55	-0.41	8.92	4.46
LA Area	A2C	diastole	A1	0.39	0.22	-1.38	20.05	10.03
LA Area	A2C	diastole	A2-1	0.69	0.5	-3.82	8.13	4.07
LA Area	A2C	diastole	A2-2	0.76	0.52	-2.47	11.41	5.71
LV Area	SAX	diastole	C1	0.25	0.06	-13	26	13
LV Area	SAX	diastole	C2	0.49	0.25	7.58	32.66	16.33
LV Area	SAX	diastole	C3	0.55	0.53	2.34	18.85	9.28

## Sheet: Fig6
Measurement	Subset	Comparison	Count	r2	bias	std	loa	acc	kappa
LVEDV	AllComers	Echo vs SSL	5648	0.7	2.77	25.98	50.92	0.86	0.57
LVEDV	CMR Subset	Echo vs SSL	468	0.69	2.49	32.4	63.51	0.8	0.57
LVEDV	CMR Subset	CMR vs SSL	468	0.6	-57.65	55.4	108.58	0.77	0.51
LVEDV	CMR Subset	CMR vs Echo	468	0.67	-60.13	48.77	95.6	0.82	0.61
LVESV	AllComers	Echo vs SSL	5648	0.82	5.29	16.13	31.62	0.81	0.53
LVESV	CMR Subset	Echo vs SSL	468	0.81	4.23	21.04	41.25	0.8	0.62
LVESV	CMR Subset	CMR vs SSL	468	0.73	-30.05	48.24	94.55	0.78	0.57
LVESV	CMR Subset	CMR vs Echo	468	0.77	-34.29	42.51	83.32	0.78	0.57
LVEF	AllComers	Echo vs SSL	5648	0.65	-5.27	7.44	14.58	0.97	0.79
LVEF	CMR Subset	Echo vs SSL	468	0.8	-3.97	7.18	14.08	0.95	0.83
LVEF	CMR Subset	CMR vs SSL	468	0.63	-1.33	11.13	21.81	0.89	0.67
LVEF	CMR Subset	CMR vs Echo	468	0.68	2.63	10.35	20.3	0.9	0.68
LVMI	AllComers	Echo vs SSL	5128	0.55	13.68	37.55	73.6	0.7	0.34
LVMI	CMR Subset	Echo vs SSL	42	0.71	13.31	37.02	72.55	0.85	0.71
LVMI	CMR Subset	CMR vs SSL	42	0.42	35.31	62.24	122	0.61	0.25
LVMI	CMR Subset	CMR vs Echo	42	0.35	21.65	66.57	130.49	0.61	0.23
LAVI	AllComers	Echo vs SSL	2168	0.84	-0.15	10.23	20.06	0.9	0.76
RVEDA	AllComers	Echo vs SSL	381	0.69	-0.86	2.72	5.34	0.91	0.53
RVESA	AllComers	Echo vs SSL	381	0.71	1.6	1.99	3.91	0.71	0.26
RAVI	AllComers	Echo vs SSL	1007	0.76	-2.09	10.75	21.07	0.92	0.73

## Sheet: FigS3
Measurement	GT normal/abnormal	CMR Subset	ssl_cat	cmr_cat	Echo vs SSL, Mean of Methods	Echo vs SSL, Difference of Methods	CMR vs Echo, Mean of Methods	CMR vs Echo, Difference of Methods	CMR vs SSL, Mean of Methods	CMR vs SSL, Difference of Methods
LAVolume	abnormal	FALSE	abnormal		81.22	0.45
LAVolume	abnormal	FALSE	abnormal		76.49	-3.57
LAVolume	abnormal	FALSE	abnormal		63.49	18.2
LAVolume	normal	FALSE	abnormal		55.49	10.98
LAVolume	normal	FALSE	normal		30.82	5.8
LAVolume	normal	FALSE	normal		49.99	-9.76
LAVolume	normal	FALSE	abnormal		63.7	25.41
LAVolume	normal	FALSE	abnormal		63.72	2.8
LAVolume	normal	FALSE	normal		66.53	-0.92
LAVolume	normal	FALSE	normal		50.99	18.3
LAVolume	normal	FALSE	abnormal		53.17	8.34
LAVolume	normal	FALSE	normal		51.53	-24.31
LAVolume	normal	FALSE	abnormal		61.63	3.26
LAVolume	abnormal	FALSE	normal		62.76	-5.79
LAVolume	normal	FALSE	normal		39.46	-1.07
LAVolume	abnormal	FALSE	abnormal		72.3	4.72
LAVolume	abnormal	FALSE	abnormal		77.04	4.26
LAVolume	normal	FALSE	normal		47.03	-21.93
LAVolume	normal	FALSE	abnormal		55.94	9.88
LAVolume	normal	FALSE	normal		39.26	-6.97
LAVolume	normal	FALSE	normal		42.43	-11.12
LAVolume	abnormal	FALSE	abnormal		76.54	12.01
LAVolume	abnormal	FALSE	abnormal		79.11	12.23
LAVolume	normal	FALSE	normal		64.86	0.9
LAVolume	abnormal	FALSE	abnormal		100.12	0.24
LAVolume	normal	FALSE	normal		45.61	-1.17
LAVolume	normal	FALSE	normal		52.27	2.55
LAVolume	normal	FALSE	normal		41.64	-18.7
LAVolume	normal	FALSE	normal		44.92	-2.14
LAVolume	normal	FALSE	normal		48.08	1.66
LAVolume	normal	FALSE	normal		62.4	10.81
LAVolume	normal	FALSE	normal		36.1	8.2
LAVolume	normal	FALSE	normal		46.15	-5.68
LAVolume	normal	FALSE	normal		64.87	-4.24
LAVolume	normal	FALSE	normal		39.63	6
LAVolume	normal	FALSE	abnormal		62.86	43.59
LAVolume	abnormal	FALSE	abnormal		122.24	28.49
LAVolume	abnormal	FALSE	abnormal		122.49	-5.01
LAVolume	abnormal	FALSE	abnormal		58.33	4.67
LAVolume	normal	FALSE	normal		35.54	-6.91
LAVolume	normal	FALSE	normal		32.74	3.17
LAVolume	abnormal	FALSE	abnormal		82.72	-0.54
LAVolume	normal	FALSE	normal		11.94	-4.11
LAVolume	normal	FALSE	normal		39.21	0.42
LAVolume	normal	FALSE	normal		49.18	-3.63
LAVolume	normal	FALSE	normal		19.93	-0.12
LAVolume	normal	FALSE	normal		46.04	-5.9
LAVolume	normal	FALSE	normal		70.16	-3.66
LAVolume	normal	FALSE	normal		54.37	-1.24
LAVolume	normal	FALSE	normal		51.59	1.26
LAVolume	abnormal	FALSE	abnormal		75.1	-11.79
LAVolume	normal	FALSE	normal		44.68	-0.62
LAVolume	normal	FALSE	abnormal		62.34	15.88
LAVolume	normal	FALSE	normal		36.21	0.05
LAVolume	abnormal	FALSE	abnormal		157.22	-4.1
LAVolume	abnormal	FALSE	abnormal		72.72	-3.44
LAVolume	normal	FALSE	normal		58.83	1.27
LAVolume	normal	FALSE	normal		38.24	-7.51
LAVolume	normal	FALSE	normal		42.73	5.46
LAVolume	normal	FALSE	normal		25.85	1.7
LAVolume	normal	FALSE	normal		34.55	9.11
LAVolume	abnormal	FALSE	abnormal		103.11	16.23
LAVolume	normal	FALSE	abnormal		65.12	12.25
LAVolume	abnormal	FALSE	abnormal		88.86	13.73
LAVolume	normal	FALSE	normal		47.75	-2.55
LAVolume	abnormal	FALSE	normal		39.34	-27.3
LAVolume	abnormal	FALSE	abnormal		66.19	-13.6
LAVolume	normal	FALSE	normal		31.76	-12.46
LAVolume	normal	FALSE	normal		53.92	-0.14
LAVolume	normal	FALSE	normal		30.48	11.41
LAVolume	abnormal	FALSE	normal		56.01	-3.97
LAVolume	normal	FALSE	normal		50.4	-4.04
LAVolume	normal	FALSE	normal		45.63	5.26
LAVolume	abnormal	FALSE	abnormal		91.18	6.24
LAVolume	normal	FALSE	normal		40.43	-3.13
LAVolume	normal	FALSE	normal		48.84	-4.3
LAVolume	abnormal	FALSE	abnormal		88.96	-28.07
LAVolume	normal	FALSE	normal		46.69	2.69
LAVolume	normal	FALSE	normal		48.26	-4.81
LAVolume	abnormal	FALSE	abnormal		62.78	7.56
LAVolume	normal	FALSE	normal		36.79	-0.4
LAVolume	normal	FALSE	normal		37.11	-1.38
LAVolume	normal	FALSE	normal		40.16	1.64
LAVolume	abnormal	FALSE	abnormal		79.52	1.04
LAVolume	normal	FALSE	normal		34.13	-10.64
LAVolume	normal	FALSE	normal		34.87	1.74
LAVolume	abnormal	FALSE	abnormal		109.12	-3.17
LAVolume	abnormal	FALSE	abnormal		93.72	-18.55
LAVolume	normal	FALSE	normal		45.41	6.82
LAVolume	normal	FALSE	normal		51.25	-9.49
LAVolume	normal	FALSE	normal		37.19	22
LAVolume	normal	FALSE	normal		38.01	-9.96
LAVolume	normal	FALSE	normal		16.92	-5.42
LAVolume	abnormal	FALSE	abnormal		59.64	1.29
LAVolume	normal	FALSE	normal		46.04	9.15
LAVolume	normal	FALSE	normal		56.39	-9.2
LAVolume	normal	FALSE	normal		36.32	11.66
LAVolume	abnormal	FALSE	abnormal		83.51	17.25
LAVolume	normal	FALSE	normal		58.91	3.62
LAVolume	normal	FALSE	normal		58.63	-4.62
LAVolume	normal	FALSE	normal		49.96	23.92
LAVolume	normal	FALSE	normal		46.25	-0.62
LAVolume	abnormal	FALSE	abnormal		85.57	-14.85
LAVolume	abnormal	FALSE	normal		59.8	-14.38
LAVolume	normal	FALSE	normal		42.21	-5.56
LAVolume	normal	FALSE	normal		28.72	-2.53
LAVolume	normal	FALSE	normal		72.58	1.16
LAVolume	abnormal	FALSE	abnormal		87.45	14.64
LAVolume	normal	FALSE	normal		45.8	-0.39
LAVolume	normal	FALSE	normal		46.4	0.81
LAVolume	normal	FALSE	normal		54.77	-2.44
LAVolume	abnormal	FALSE	abnormal		67.53	1.07
LAVolume	normal	FALSE	normal		43.08	-3.82
LAVolume	normal	FALSE	normal		41.72	-0.54
LAVolume	abnormal	FALSE	abnormal		74.25	0.51
LAVolume	normal	FALSE	normal		46.05	2.11
LAVolume	normal	FALSE	normal		43.54	1.04
LAVolume	normal	FALSE	normal		46.27	0.55
LAVolume	normal	FALSE	normal		39.85	-1.64
LAVolume	normal	FALSE	normal		30.38	8.77
LAVolume	normal	FALSE	normal		49.54	9.09
LAVolume	normal	FALSE	normal		44.9	-0.57
LAVolume	normal	FALSE	normal		38.78	13.57
LAVolume	normal	FALSE	normal		50.54	-8.63
LAVolume	normal	FALSE	normal		68.9	-0.02
LAVolume	normal	FALSE	normal		30.24	-1.51
LAVolume	normal	FALSE	normal		42.76	-1.44
LAVolume	abnormal	FALSE	abnormal		156.93	2.51
LAVolume	normal	FALSE	normal		47.06	0.12
LAVolume	abnormal	FALSE	normal		62.38	-17.23
LAVolume	normal	FALSE	normal		32	6
LAVolume	abnormal	FALSE	abnormal		73.71	0.8
LAVolume	normal	FALSE	normal		60.03	-3.92
LAVolume	normal	FALSE	normal		52.32	-7.35
LAVolume	abnormal	FALSE	abnormal		105.52	-20.95
LAVolume	normal	FALSE	normal		33.32	0.64
LAVolume	normal	FALSE	normal		51.25	4.55
LAVolume	normal	FALSE	normal		54.13	-1.73
LAVolume	abnormal	FALSE	abnormal		86.5	-10.99
LAVolume	normal	FALSE	normal		66.81	-0.36
LAVolume	normal	FALSE	normal		36.93	-6.13
LAVolume	normal	FALSE	normal		42.98	-2.19
LAVolume	abnormal	FALSE	abnormal		72.08	9.64
LAVolume	normal	FALSE	normal		47.79	5.58
LAVolume	normal	FALSE	normal		42.86	-0.26
LAVolume	abnormal	FALSE	abnormal		74.16	-1.92
LAVolume	normal	FALSE	normal		49.21	-3.57
LAVolume	abnormal	FALSE	abnormal		128.09	14.19
LAVolume	normal	FALSE	normal		42.52	1.05
LAVolume	normal	FALSE	normal		33.89	0.7
LAVolume	normal	FALSE	normal		57.87	-24.25
LAVolume	abnormal	FALSE	abnormal		125.75	19.5
LAVolume	normal	FALSE	normal		55.86	-0.26
LAVolume	abnormal	FALSE	abnormal		74.49	0.99
LAVolume	abnormal	FALSE	abnormal		84.11	-3.76
LAVolume	normal	FALSE	normal		41.49	0.14
LAVolume	normal	FALSE	normal		43.8	-0.39
LAVolume	normal	FALSE	normal		57.76	-0.29
LAVolume	abnormal	FALSE	normal		52.59	-8.7
LAVolume	normal	FALSE	normal		45.1	-3.63
LAVolume	normal	FALSE	abnormal		68.63	11.26
LAVolume	normal	FALSE	normal		41.01	-3.96
LAVolume	normal	FALSE	normal		38.14	-0.32
LAVolume	abnormal	FALSE	normal		53.89	-2.21
LAVolume	normal	FALSE	normal		54.98	7.97
LAVolume	normal	FALSE	normal		38.47	-1.04
LAVolume	normal	FALSE	normal		22.81	0.26
LAVolume	normal	FALSE	normal		43.63	-0.73
LAVolume	normal	FALSE	normal		36.1	0.2
LAVolume	normal	FALSE	normal		55.94	-5.39
LAVolume	abnormal	FALSE	abnormal		54.37	2.74
LAVolume	normal	FALSE	normal		43.9	17.81
LAVolume	normal	FALSE	normal		58.98	-2.03
LAVolume	normal	FALSE	normal		41.66	-0.66
LAVolume	normal	FALSE	normal		64.3	18.04
LAVolume	normal	FALSE	normal		51.4	0.8
LAVolume	normal	FALSE	normal		36.77	-0.45
LAVolume	abnormal	FALSE	abnormal		102.85	1.71
LAVolume	normal	FALSE	normal		32.58	-0.97
LAVolume	abnormal	FALSE	abnormal		68.17	0.34
LAVolume	abnormal	FALSE	abnormal		67.33	-15.33
LAVolume	abnormal	FALSE	normal		79.98	-23.97
LAVolume	abnormal	FALSE	abnormal		106.47	-27.05
LAVolume	abnormal	FALSE	abnormal		71.32	6.64
LAVolume	normal	FALSE	normal		52.2	0.41
LAVolume	normal	FALSE	normal		65.12	2.8
LAVolume	normal	FALSE	normal		46.6	8.23
LAVolume	normal	FALSE	normal		44.21	-1.57
LAVolume	normal	FALSE	abnormal		66.27	6.54
LAVolume	normal	FALSE	normal		59.12	-3.05
LAVolume	normal	FALSE	normal		67.47	2.94
LAVolume	abnormal	FALSE	abnormal		92.18	-9.62
LAVolume	normal	FALSE	normal		59.41	10.82
LAVolume	normal	FALSE	abnormal		61.4	18.81
LAVolume	normal	FALSE	normal		38.25	-1.49
LAVolume	normal	FALSE	normal		41.43	6.87
LAVolume	abnormal	FALSE	abnormal		81.38	4.76
LAVolume	normal	FALSE	normal		29.88	-2.22
LAVolume	normal	FALSE	normal		54.53	1.07
LAVolume	normal	FALSE	normal		46.61	15.22
LAVolume	normal	FALSE	normal		45.1	16.21
LAVolume	normal	FALSE	normal		36.45	3.91
LAVolume	normal	FALSE	normal		28.88	-0.41
LAVolume	normal	FALSE	normal		20.76	-6.46
LAVolume	normal	FALSE	normal		49.25	-9.4
LAVolume	normal	FALSE	normal		45.69	-0.75
LAVolume	abnormal	FALSE	abnormal		74.7	29.41
LAVolume	abnormal	FALSE	abnormal		77.31	0.63
LAVolume	abnormal	FALSE	abnormal		85.46	-1.07
LAVolume	normal	FALSE	normal		45.66	10.36
LAVolume	normal	FALSE	normal		35.46	-7.07
LAVolume	normal	FALSE	normal		29.24	-1.51
LAVolume	normal	FALSE	normal		33.16	0.33
LAVolume	normal	FALSE	normal		35.61	-8.77
LAVolume	normal	FALSE	normal		46.18	0.36
LAVolume	normal	FALSE	normal		23.16	2.32
LAVolume	normal	FALSE	normal		44.03	0.07
LAVolume	normal	FALSE	normal		20.35	-5.64
LAVolume	normal	FALSE	normal		51.36	6.72
LAVolume	abnormal	FALSE	abnormal		76.54	1.08
LAVolume	normal	FALSE	normal		45.37	11.52
LAVolume	normal	FALSE	normal		60.52	3.04
LAVolume	abnormal	FALSE	abnormal		75.9	-2.19
LAVolume	normal	FALSE	normal		45.03	0.06
LAVolume	normal	FALSE	normal		36.18	6.36
LAVolume	normal	FALSE	normal		65.82	-0.35
LAVolume	normal	FALSE	normal		57.55	7.1
LAVolume	normal	FALSE	abnormal		66.7	15.41
LAVolume	normal	FALSE	normal		28.33	0.67
LAVolume	normal	FALSE	normal		40.96	-0.06
LAVolume	abnormal	FALSE	abnormal		94.16	30.42
LAVolume	abnormal	FALSE	normal		57.24	-4.92
LAVolume	normal	FALSE	normal		48.05	-8.93
LAVolume	normal	FALSE	normal		43.31	2.44
LAVolume	abnormal	FALSE	normal		73.69	-8.61
LAVolume	abnormal	FALSE	abnormal		61.45	-0.19
LAVolume	normal	FALSE	normal		51.23	10.47
LAVolume	normal	FALSE	normal		65.43	-1.12
LAVolume	normal	FALSE	normal		55.85	1.71
LAVolume	abnormal	FALSE	abnormal		64.97	-0.04
LAVolume	abnormal	FALSE	abnormal		64.35	-3.29
LAVolume	normal	FALSE	normal		28.82	3.65
LAVolume	normal	FALSE	normal		48.2	4.4
LAVolume	abnormal	FALSE	abnormal		118.53	5.06
LAVolume	normal	FALSE	normal		55.7	1.12
LAVolume	normal	FALSE	normal		33.62	-1.58
LAVolume	normal	FALSE	normal		38.57	3.25
LAVolume	abnormal	FALSE	abnormal		113.47	23.1
LAVolume	normal	FALSE	normal		33.74	-2.05
LAVolume	abnormal	FALSE	normal		56.56	-16.86
LAVolume	normal	FALSE	abnormal		46.95	21.91
LAVolume	abnormal	FALSE	abnormal		52.7	-0.09
LAVolume	abnormal	FALSE	abnormal		95.09	2.18
LAVolume	abnormal	FALSE	abnormal		90.94	14.2
LAVolume	normal	FALSE	normal		33.49	-7.01
LAVolume	normal	FALSE	normal		32.59	1.19
LAVolume	normal	FALSE	normal		60.19	-1.61
LAVolume	abnormal	FALSE	abnormal		59.75	7.51
LAVolume	abnormal	FALSE	abnormal		89.33	-8.4
LAVolume	normal	FALSE	normal		40.41	-1.17
LAVolume	normal	FALSE	normal		52.64	-5.81
LAVolume	abnormal	FALSE	abnormal		151.2	-9.58
LAVolume	abnormal	FALSE	abnormal		99.27	18.55
LAVolume	abnormal	FALSE	abnormal		94.1	10.73
LAVolume	normal	FALSE	normal		57.92	-0.14
LAVolume	normal	FALSE	normal		45.44	-3.1
LAVolume	normal	FALSE	normal		52.33	10.66
LAVolume	abnormal	FALSE	abnormal		111.13	-3
LAVolume	normal	FALSE	normal		49.03	20.06
LAVolume	normal	FALSE	normal		62.72	3.45
LAVolume	normal	FALSE	normal		33.7	-2.58
LAVolume	normal	FALSE	normal		62.28	-1.42
LAVolume	abnormal	FALSE	abnormal		111.45	0.9
LAVolume	normal	FALSE	normal		47.71	0.04
LAVolume	normal	FALSE	abnormal		57.66	14.99
LAVolume	normal	FALSE	normal		60.59	1.19
LAVolume	normal	FALSE	normal		26.39	0.79
LAVolume	normal	FALSE	normal		44.23	-4.98
LAVolume	normal	FALSE	normal		43.87	-0.25
LAVolume	normal	FALSE	normal		32.25	-6.17
LAVolume	abnormal	FALSE	abnormal		74.21	0.42
LAVolume	abnormal	FALSE	abnormal		45.83	3.06
LAVolume	normal	FALSE	normal		50.98	17.97
LAVolume	abnormal	FALSE	abnormal		81.2	32.18
LAVolume	normal	FALSE	normal		52.21	-7.57
LAVolume	normal	FALSE	abnormal		63.02	8.04
LAVolume	normal	FALSE	abnormal		85.32	34.64
LAVolume	normal	FALSE	normal		41.04	6.08
LAVolume	normal	FALSE	normal		52.36	2.72
LAVolume	abnormal	FALSE	abnormal		63.93	-4.13
LAVolume	abnormal	FALSE	abnormal		95.42	0.85
LAVolume	normal	FALSE	normal		46.93	-11.06
LAVolume	abnormal	FALSE	abnormal		99.39	-9.21
LAVolume	abnormal	FALSE	abnormal		81.97	0.14
LAVolume	normal	FALSE	normal		48.7	13.4
LAVolume	normal	FALSE	normal		54.22	1.18
LAVolume	normal	FALSE	normal		47.71	-2.23
LAVolume	abnormal	FALSE	abnormal		84.62	3.24
LAVolume	normal	FALSE	normal		53.51	3.03
LAVolume	normal	FALSE	normal		43.31	3.08
LAVolume	normal	FALSE	abnormal		53.56	1.13
LAVolume	normal	FALSE	normal		49.95	-0.08
LAVolume	normal	FALSE	normal		65.92	-4.14
LAVolume	normal	FALSE	normal		27.49	-0.05
LAVolume	abnormal	FALSE	abnormal		100.88	-2.23
LAVolume	normal	FALSE	normal		51.24	0.49
LAVolume	abnormal	FALSE	abnormal		80.65	1.31
LAVolume	normal	FALSE	normal		31.66	-2.33
LAVolume	normal	FALSE	normal		45.91	-0.17
LAVolume	abnormal	FALSE	abnormal		72.42	6.85
LAVolume	normal	FALSE	normal		45.38	4.76
LAVolume	normal	FALSE	normal		80.93	3.86
LAVolume	normal	FALSE	normal		49.41	-0.26
LAVolume	abnormal	FALSE	normal		64.55	-12.45
LAVolume	abnormal	FALSE	abnormal		142.68	-26.63
LAVolume	normal	FALSE	normal		54.82	21.65
LAVolume	normal	FALSE	normal		53.63	1.27
LAVolume	abnormal	FALSE	abnormal		97.03	6.07
LAVolume	normal	FALSE	abnormal		72.42	18.84
LAVolume	normal	FALSE	normal		48.9	4.52
LAVolume	abnormal	FALSE	abnormal		79.94	-0.1
LAVolume	normal	FALSE	normal		53.87	-0.1
LAVolume	normal	FALSE	normal		43.44	-9.1
LAVolume	normal	FALSE	normal		45.45	8.63
LAVolume	abnormal	FALSE	abnormal		82.13	0.26
LAVolume	abnormal	FALSE	abnormal		124.93	2.96
LAVolume	abnormal	FALSE	abnormal		122.4	2.34
LAVolume	abnormal	FALSE	abnormal		128.24	4.48
LAVolume	normal	FALSE	normal		51.85	-0.29
LAVolume	normal	FALSE	normal		56.61	-2.77
LAVolume	normal	FALSE	normal		41.42	4.84
LAVolume	normal	FALSE	normal		51.01	-0.05
LAVolume	normal	FALSE	abnormal		64.33	25.19
LAVolume	abnormal	FALSE	abnormal		69.02	13.52
LAVolume	normal	FALSE	normal		23.18	-13.62
LAVolume	normal	FALSE	normal		50.73	-8.53
LAVolume	abnormal	FALSE	abnormal		86.97	-2.05
LAVolume	normal	FALSE	normal		30.78	1.57
LAVolume	normal	FALSE	normal		41.4	-1.02
LAVolume	abnormal	FALSE	abnormal		76.05	-1.89
LAVolume	abnormal	FALSE	abnormal		74.73	-2.53
LAVolume	abnormal	FALSE	abnormal		76.21	0.43
LAVolume	abnormal	FALSE	normal		46.75	-9.77
LAVolume	normal	FALSE	normal		69.85	1.7
LAVolume	abnormal	FALSE	abnormal		92.88	-4.22
LAVolume	normal	FALSE	normal		53.54	9.09
LAVolume	normal	FALSE	normal		37.92	-4.15
LAVolume	abnormal	FALSE	abnormal		87.42	0.84
LAVolume	normal	FALSE	normal		45.29	8.59
LAVolume	abnormal	FALSE	abnormal		80.62	-0.73
LAVolume	normal	FALSE	normal		65.99	-2.01
LAVolume	normal	FALSE	normal		26.33	-3.94
LAVolume	abnormal	FALSE	abnormal		76.16	1.35
LAVolume	normal	FALSE	normal		50.48	-5.02
LAVolume	normal	FALSE	normal		45.82	-6.34
LAVolume	normal	FALSE	normal		37.3	4.6
LAVolume	normal	FALSE	normal		49.51	-18.96
LAVolume	normal	FALSE	normal		30.15	-3.69
LAVolume	normal	FALSE	normal		69.36	0.48
LAVolume	normal	FALSE	normal		52.64	3.29
LAVolume	normal	FALSE	normal		49.3	20.61
LAVolume	abnormal	FALSE	abnormal		89.72	3.16
LAVolume	abnormal	FALSE	abnormal		98.95	15.9
LAVolume	abnormal	FALSE	abnormal		76.11	-9.66
LAVolume	normal	FALSE	normal		37.49	-0.04
LAVolume	normal	FALSE	normal		40.4	4.8
LAVolume	abnormal	FALSE	abnormal		128.52	27.05
LAVolume	normal	FALSE	normal		55.88	-2.23
LAVolume	normal	FALSE	normal		42.43	-15.12
LAVolume	abnormal	FALSE	abnormal		101.41	18.83
LAVolume	abnormal	FALSE	abnormal		86.26	8.53
LAVolume	normal	FALSE	normal		52.67	-1.66
LAVolume	normal	FALSE	normal		31.17	-0.84
LAVolume	normal	FALSE	normal		47.48	-1.02
LAVolume	abnormal	FALSE	abnormal		151.75	-3.78
LAVolume	normal	FALSE	normal		49.74	-0.5
LAVolume	abnormal	FALSE	abnormal		81.92	9.85
LAVolume	normal	FALSE	normal		51.84	-14.3
LAVolume	abnormal	FALSE	abnormal		85.06	-5.87
LAVolume	normal	FALSE	normal		38.49	-9.74
LAVolume	normal	FALSE	normal		35.75	1.51
LAVolume	normal	FALSE	normal		68.83	1.66
LAVolume	normal	FALSE	abnormal		60.99	17.78
LAVolume	abnormal	FALSE	abnormal		78.65	-0.68
LAVolume	abnormal	FALSE	abnormal		110.71	9.42
LAVolume	normal	FALSE	normal		33.82	-0.16
LAVolume	normal	FALSE	normal		44.92	-0.14
LAVolume	normal	FALSE	normal		69.53	1.71
LAVolume	abnormal	FALSE	abnormal		85.89	40.06
LAVolume	normal	FALSE	normal		43.22	0.44
LAVolume	normal	FALSE	normal		45.44	-7.11
LAVolume	normal	FALSE	normal		35.61	-2.13
LAVolume	normal	FALSE	normal		56.71	5.43
LAVolume	normal	FALSE	normal		53.66	-0.66
LAVolume	normal	FALSE	normal		52.08	-7.82
LAVolume	normal	FALSE	normal		60.66	1.18
LAVolume	normal	FALSE	normal		51.1	0.21
LAVolume	normal	FALSE	normal		55.8	1.61
LAVolume	abnormal	FALSE	abnormal		71.56	-2.87
LAVolume	abnormal	FALSE	abnormal		111.43	10.86
LAVolume	abnormal	FALSE	abnormal		90.19	-3.61
LAVolume	abnormal	FALSE	abnormal		64.78	-1.46
LAVolume	normal	FALSE	normal		50.78	-12.42
LAVolume	normal	FALSE	abnormal		70.46	12.92
LAVolume	abnormal	FALSE	abnormal		65.11	0.23
LAVolume	normal	FALSE	normal		34.29	0.59
LAVolume	normal	FALSE	normal		52.84	-1.69
LAVolume	normal	FALSE	normal		30.17	-5.64
LAVolume	normal	FALSE	normal		39.74	-9.9
LAVolume	abnormal	FALSE	normal		59.27	-3.44
LAVolume	normal	FALSE	normal		50.69	-4.61
LAVolume	normal	FALSE	normal		40.22	-1.55
LAVolume	normal	FALSE	normal		78.94	31.84
LAVolume	normal	FALSE	normal		62.63	-2.58
LAVolume	abnormal	FALSE	normal		48.52	-16.95
LAVolume	normal	FALSE	normal		37.42	-6.6
LAVolume	normal	FALSE	normal		52.36	-3.26
LAVolume	normal	FALSE	normal		40.63	3
LAVolume	normal	FALSE	normal		43.58	5.91
LAVolume	normal	FALSE	normal		55	3
LAVolume	normal	FALSE	normal		44.59	-18.8
LAVolume	normal	FALSE	normal		33.96	-10.07
LAVolume	abnormal	FALSE	abnormal		100.68	-14.63
LAVolume	abnormal	FALSE	normal		49.74	-3.1
LAVolume	abnormal	FALSE	normal		55.94	-14.27
LAVolume	normal	FALSE	normal		46.75	5.76
LAVolume	normal	FALSE	normal		51.74	9.49
LAVolume	abnormal	FALSE	abnormal		96.65	5.3
LAVolume	normal	FALSE	normal		55.37	0.74
LAVolume	normal	FALSE	normal		50.78	-8.43
LAVolume	normal	FALSE	normal		39.74	-2.5
LAVolume	normal	FALSE	normal		41.83	-0.33
LAVolume	normal	FALSE	normal		46.24	-1.51
LAVolume	normal	FALSE	normal		66.77	-0.44
LAVolume	normal	FALSE	normal		35.71	9.43
LAVolume	normal	FALSE	abnormal		75.93	5.68
LAVolume	normal	FALSE	normal		56.58	0.07
LAVolume	normal	FALSE	abnormal		60.65	19.3
LAVolume	abnormal	FALSE	abnormal		107.48	-2.49
LAVolume	normal	FALSE	normal		50.98	4
LAVolume	normal	FALSE	normal		39.27	-22.05
LAVolume	normal	FALSE	abnormal		67.36	18.73
LAVolume	normal	FALSE	normal		53.02	0.05
LAVolume	abnormal	FALSE	abnormal		108.42	-5.14
LAVolume	normal	FALSE	normal		32.03	0.07
LAVolume	abnormal	FALSE	abnormal		63.18	2.91
LAVolume	normal	FALSE	abnormal		54.72	21.44
LAVolume	normal	FALSE	normal		62.2	4.41
LAVolume	abnormal	FALSE	abnormal		112.29	-3.4
LAVolume	normal	FALSE	normal		26.39	-1.16
LAVolume	abnormal	FALSE	abnormal		91.11	-11.43
LAVolume	normal	FALSE	normal		43.38	8.77
LAVolume	normal	FALSE	normal		60.08	0.16
LAVolume	normal	FALSE	normal		57.87	15.74
LAVolume	normal	FALSE	normal		34.56	-6.86
LAVolume	abnormal	FALSE	abnormal		96.17	0.34
LAVolume	normal	FALSE	normal		49.61	1.23
LAVolume	abnormal	FALSE	abnormal		80.62	5.25
LAVolume	abnormal	FALSE	abnormal		86.16	0.32
LAVolume	abnormal	FALSE	abnormal		127.31	-5.37
LAVolume	normal	FALSE	normal		47.45	12.91
LAVolume	normal	FALSE	normal		39.44	13.58
LAVolume	normal	FALSE	abnormal		91.43	16.02
LAVolume	abnormal	FALSE	abnormal		84.53	23.07
LAVolume	abnormal	FALSE	abnormal		87.68	-4.62
LAVolume	normal	FALSE	normal		71	6
LAVolume	abnormal	FALSE	abnormal		77.78	0.17
LAVolume	abnormal	FALSE	abnormal		102.67	-22.65
LAVolume	normal	FALSE	normal		35.55	15.39
LAVolume	abnormal	FALSE	normal		53.58	-4.82
LAVolume	abnormal	FALSE	abnormal		87.91	7.83
LAVolume	normal	FALSE	normal		51.47	-15.04
LAVolume	normal	FALSE	normal		40.94	-0.1
LAVolume	normal	FALSE	normal		44.97	1.94
LAVolume	normal	FALSE	abnormal		66.43	6.87
LAVolume	normal	FALSE	normal		43.94	-17.58
LAVolume	normal	FALSE	normal		67.58	1.69
LAVolume	abnormal	FALSE	abnormal		112	-19.83
LAVolume	normal	FALSE	normal		24.82	-0.35
LAVolume	normal	FALSE	normal		40.22	-5.55
LAVolume	normal	FALSE	normal		55.92	-0.15
LAVolume	normal	FALSE	normal		48.7	5.41
LAVolume	normal	FALSE	normal		53.57	-3.01
LAVolume	normal	FALSE	normal		30.52	0.46
LAVolume	normal	FALSE	abnormal		82.64	23.27
LAVolume	abnormal	FALSE	abnormal		144.7	-26.58
LAVolume	abnormal	FALSE	normal		79.61	-30.76
LAVolume	normal	FALSE	normal		34.66	2.39
LAVolume	normal	FALSE	normal		40.03	0.06
LAVolume	normal	FALSE	normal		37.02	1.48
LAVolume	normal	FALSE	normal		48.58	1.17
LAVolume	normal	FALSE	normal		41.25	-7.48
LAVolume	abnormal	FALSE	abnormal		95.35	-1.28
LAVolume	abnormal	FALSE	abnormal		81.55	9.1
LAVolume	abnormal	FALSE	abnormal		70.04	0.37
LAVolume	abnormal	FALSE	abnormal		82	-1.56
LAVolume	abnormal	FALSE	abnormal		75.65	-4.69
LAVolume	normal	FALSE	normal		55.39	-27.75
LAVolume	abnormal	FALSE	abnormal		78.82	3.65
LAVolume	normal	FALSE	normal		36.86	-6.26
LAVolume	normal	FALSE	normal		36.59	-4.42
LAVolume	abnormal	FALSE	abnormal		56.64	9.29
LAVolume	normal	FALSE	normal		44.52	-3.6
LAVolume	normal	FALSE	normal		56.68	3.58
LAVolume	normal	FALSE	normal		21.39	8.79
LAVolume	normal	FALSE	normal		32.82	5.65
LAVolume	normal	FALSE	normal		57.84	5.69
LAVolume	abnormal	FALSE	abnormal		100.91	11.82
LAVolume	abnormal	FALSE	abnormal		92.94	-18.8
LAVolume	abnormal	FALSE	abnormal		58.87	2.15
LAVolume	normal	FALSE	normal		40.84	-2.93
LAVolume	abnormal	FALSE	abnormal		133.71	-38.56
LAVolume	normal	FALSE	normal		31.53	3.06
LAVolume	normal	FALSE	normal		42.73	-4.54
LAVolume	normal	FALSE	abnormal		45.98	17.96
LAVolume	normal	FALSE	normal		42.52	-2.75
LAVolume	normal	FALSE	normal		65.88	9.76
LAVolume	abnormal	FALSE	abnormal		84.89	-0.02
LAVolume	normal	FALSE	normal		44.01	-0.91
LAVolume	abnormal	FALSE	abnormal		81.52	-12.29
LAVolume	normal	FALSE	normal		51.52	-4.94
LAVolume	normal	FALSE	normal		58.45	-15.09
LAVolume	normal	FALSE	normal		46.75	-3.34
LAVolume	normal	FALSE	normal		37.46	-2.1
LAVolume	normal	FALSE	normal		34.21	8.42
LAVolume	normal	FALSE	normal		39.46	-3.65
LAVolume	normal	FALSE	normal		52.66	-4.66
LAVolume	abnormal	FALSE	normal		74.29	-7.4
LAVolume	normal	FALSE	normal		29.3	-7.39
LAVolume	abnormal	FALSE	abnormal		96.01	-1.96
LAVolume	abnormal	FALSE	abnormal		71.28	-0.35
LAVolume	abnormal	FALSE	abnormal		81.06	6.58
LAVolume	normal	FALSE	normal		40.22	-3.55
LAVolume	normal	FALSE	normal		34.06	-11.87
LAVolume	abnormal	FALSE	abnormal		150.45	8.91
LAVolume	normal	FALSE	normal		46.17	-15.64
LAVolume	normal	FALSE	normal		56	0
LAVolume	normal	FALSE	normal		88.42	10.85
LAVolume	abnormal	FALSE	abnormal		77.95	1.9
LAVolume	normal	FALSE	normal		38.9	10.59
LAVolume	normal	FALSE	abnormal		61.8	17.61
LAVolume	normal	FALSE	abnormal		49.4	18.5
LAVolume	normal	FALSE	normal		42.57	-16.84
LAVolume	normal	FALSE	abnormal		56.77	15.54
LAVolume	abnormal	FALSE	abnormal		129.63	-0.73
LAVolume	normal	FALSE	normal		30.9	-6.19
LAVolume	normal	FALSE	normal		33.68	3.37
LAVolume	abnormal	FALSE	normal		63.73	-8.53
LAVolume	normal	FALSE	normal		39.36	5.25
LAVolume	normal	FALSE	normal		40.33	-0.26
LAVolume	normal	FALSE	normal		60.38	0.77
LAVolume	normal	FALSE	normal		47.81	-2.36
LAVolume	normal	FALSE	normal		58.64	1.29
LAVolume	normal	FALSE	normal		40.55	-0.89
LAVolume	abnormal	FALSE	normal		83.99	-7.66
LAVolume	abnormal	FALSE	abnormal		157.34	6.68
LAVolume	normal	FALSE	normal		56.33	-4.21
LAVolume	normal	FALSE	normal		35.48	-3.03
LAVolume	normal	FALSE	normal		42.14	-3.71
LAVolume	normal	FALSE	normal		70.37	2.75
LAVolume	abnormal	FALSE	abnormal		80.42	14.84
LAVolume	abnormal	FALSE	abnormal		115.46	-1.07
LAVolume	normal	FALSE	normal		54.8	-6.38
LAVolume	normal	FALSE	normal		57.27	2.54
LAVolume	normal	FALSE	abnormal		62.93	29.86
LAVolume	normal	FALSE	normal		41.38	-9.23
LAVolume	normal	FALSE	normal		44.91	-6.16
LAVolume	normal	FALSE	normal		42.38	0.76
LAVolume	normal	FALSE	normal		64.55	0.66
LAVolume	normal	FALSE	normal		36.82	-6.97
LAVolume	normal	FALSE	normal		37.51	-0.96
LAVolume	normal	FALSE	normal		49.93	3.87
LAVolume	abnormal	FALSE	abnormal		92.25	-1.48
LAVolume	normal	FALSE	normal		59.26	-0.47
LAVolume	abnormal	FALSE	abnormal		141.41	-11.34
LAVolume	normal	FALSE	normal		50.3	15.94
LAVolume	normal	FALSE	normal		32.13	-14.36
LAVolume	normal	FALSE	normal		31.95	-6.09
LAVolume	normal	FALSE	normal		34.51	-0.96
LAVolume	normal	FALSE	normal		31.6	-0.78
LAVolume	normal	FALSE	normal		36.96	-0.06
LAVolume	normal	FALSE	normal		35.98	-0.8
LAVolume	normal	FALSE	normal		43.98	5.96
LAVolume	normal	FALSE	normal		65.62	-3.85
LAVolume	normal	FALSE	normal		58.65	-0.69
LAVolume	normal	FALSE	normal		41.04	6.08
LAVolume	normal	FALSE	normal		34.81	-3.46
LAVolume	abnormal	FALSE	normal		52.84	-2.31
LAVolume	normal	FALSE	normal		41.23	-12
LAVolume	normal	FALSE	normal		46.17	15.62
LAVolume	abnormal	FALSE	normal		78.97	-34.05
LAVolume	normal	FALSE	normal		28.87	-0.23
LAVolume	normal	FALSE	normal		43.75	-8.49
LAVolume	abnormal	FALSE	normal		79.72	-22.55
LAVolume	normal	FALSE	normal		34.94	-0.11
LAVolume	normal	FALSE	normal		36.72	-16.55
LAVolume	normal	FALSE	abnormal		48.56	11.12
LAVolume	abnormal	FALSE	abnormal		61.55	1.94
LAVolume	normal	FALSE	normal		61.36	0.73
LAVolume	normal	FALSE	normal		32.46	-0.05
LAVolume	normal	FALSE	normal		45.07	6.14
LAVolume	normal	FALSE	normal		24.95	-2.08
LAVolume	normal	FALSE	normal		31.45	4.91
LAVolume	normal	FALSE	normal		43.87	-0.24
LAVolume	normal	FALSE	normal		31.26	0.52
LAVolume	normal	FALSE	normal		44.57	-6.66
LAVolume	normal	FALSE	normal		37.07	2.15
LAVolume	normal	FALSE	normal		56.84	15.69
LAVolume	abnormal	FALSE	abnormal		73.9	-4.19
LAVolume	normal	FALSE	normal		38.07	-15.84
LAVolume	normal	FALSE	normal		37.69	9.39
LAVolume	normal	FALSE	normal		41.89	6.44
LAVolume	normal	FALSE	normal		37.71	3.42
LAVolume	normal	FALSE	normal		37.65	-0.18
LAVolume	normal	FALSE	abnormal		66.15	6.3
LAVolume	normal	FALSE	normal		48.48	2.96
LAVolume	normal	FALSE	normal		36.87	-0.24
LAVolume	normal	FALSE	normal		55.79	9.43
LAVolume	abnormal	FALSE	abnormal		89.45	2.9
LAVolume	normal	FALSE	abnormal		57.39	4.79
LAVolume	normal	FALSE	normal		40.2	20.41
LAVolume	normal	FALSE	normal		50.15	-4.51
LAVolume	normal	FALSE	normal		43.17	0.35
LAVolume	normal	FALSE	normal		43.45	0.9
LAVolume	normal	FALSE	normal		38.99	17.99
LAVolume	normal	FALSE	normal		17.85	-0.29
LAVolume	normal	FALSE	normal		37.72	3.45
LAVolume	normal	FALSE	normal		57.26	-5.44
LAVolume	normal	FALSE	abnormal		49.73	7.47
LAVolume	normal	FALSE	normal		70.6	-4.79
LAVolume	normal	FALSE	normal		23.06	6.12
LAVolume	normal	FALSE	normal		45.99	-0.97
LAVolume	abnormal	FALSE	abnormal		56.44	8.88
LAVolume	abnormal	FALSE	abnormal		72.06	0.13
LAVolume	normal	FALSE	normal		27	0
LAVolume	normal	FALSE	normal		25.76	-0.47
LAVolume	normal	FALSE	normal		26.17	-7.65
LAVolume	abnormal	FALSE	abnormal		88.03	0.07
LAVolume	abnormal	FALSE	abnormal		61.05	-7.88
LAVolume	normal	FALSE	normal		37.38	-4.51
LAVolume	normal	FALSE	normal		18.87	-0.24
LAVolume	abnormal	FALSE	normal		58.65	-8.68
LAVolume	normal	FALSE	normal		41.91	5.18
LAVolume	normal	FALSE	normal		44.92	-0.15
LAVolume	abnormal	FALSE	abnormal		70.61	-9.35
LAVolume	abnormal	FALSE	abnormal		96.34	7.42
LAVolume	normal	FALSE	normal		46.38	-23.22
LAVolume	normal	FALSE	normal		53.33	0.66
LAVolume	normal	FALSE	normal		46.33	-31.33
LAVolume	abnormal	FALSE	abnormal		85.4	-1.19
LAVolume	normal	FALSE	normal		49.41	0.82
LAVolume	normal	FALSE	normal		24.99	-4.01
LAVolume	abnormal	FALSE	normal		52.43	-9.03
LAVolume	abnormal	FALSE	abnormal		69.31	0.62
LAVolume	normal	FALSE	normal		18.36	-3.26
LAVolume	normal	FALSE	normal		30.89	-0.21
LAVolume	normal	FALSE	normal		50.33	-10.88
LAVolume	normal	FALSE	abnormal		75.88	3.76
LAVolume	normal	FALSE	abnormal		75.23	18.4
LAVolume	normal	FALSE	normal		60.77	-7.89
LAVolume	normal	FALSE	normal		49.65	-8.68
LAVolume	normal	FALSE	abnormal		60.36	24.72
LAVolume	abnormal	FALSE	normal		67.69	-14.61
LAVolume	abnormal	FALSE	normal		61.94	-2.1
LAVolume	abnormal	FALSE	abnormal		70.22	9.11
LAVolume	normal	FALSE	normal		35.4	6.8
LAVolume	normal	FALSE	abnormal		66.45	17.9
LAVolume	normal	FALSE	normal		43.95	-18.08
LAVolume	normal	FALSE	normal		33.41	-0.64
LAVolume	normal	FALSE	normal		34.8	-6.39
LAVolume	abnormal	FALSE	abnormal		101.28	-2.17
LAVolume	abnormal	FALSE	abnormal		77.94	6.06
LAVolume	normal	FALSE	normal		45.73	-6.52
LAVolume	abnormal	FALSE	abnormal		79	-1.04
LAVolume	normal	FALSE	normal		26.68	-0.62
LAVolume	abnormal	FALSE	normal		49.95	-8.08
LAVolume	normal	FALSE	abnormal		73.47	34.94
LAVolume	abnormal	FALSE	abnormal		118.28	12.56
LAVolume	normal	FALSE	normal		33.46	0.93
LAVolume	normal	FALSE	normal		38.92	-6.14
LAVolume	normal	FALSE	normal		30.46	0.42
LAVolume	normal	FALSE	normal		50.19	4.39
LAVolume	normal	FALSE	normal		31.42	-3.88
LAVolume	normal	FALSE	normal		44.33	4.67
LAVolume	normal	FALSE	normal		50.85	-0.66
LAVolume	normal	FALSE	normal		15.59	-1.37
LAVolume	normal	FALSE	normal		31.43	-8.7
LAVolume	normal	FALSE	normal		35.85	-6.28
LAVolume	normal	FALSE	normal		36.95	-0.95
LAVolume	normal	FALSE	abnormal		55.86	21.72
LAVolume	abnormal	FALSE	abnormal		66.33	8.45
LAVolume	abnormal	FALSE	normal		63.53	-10.93
LAVolume	abnormal	FALSE	abnormal		101.74	-12.51
LAVolume	normal	FALSE	normal		34.79	-0.7
LAVolume	normal	FALSE	normal		42.27	-3.44
LAVolume	normal	FALSE	normal		52.55	-7.74
LAVolume	abnormal	FALSE	abnormal		63.18	-7.63
LAVolume	normal	FALSE	normal		32.82	-20.1
LAVolume	normal	FALSE	normal		30.35	-3.77
LAVolume	normal	FALSE	normal		45.97	-2.47
LAVolume	normal	FALSE	normal		37.31	-11.36
LAVolume	normal	FALSE	normal		28.3	4.61
LAVolume	normal	FALSE	normal		71.11	-1.77
LAVolume	normal	FALSE	normal		38.23	0.47
LAVolume	normal	FALSE	normal		44.3	-0.63
LAVolume	abnormal	FALSE	abnormal		123.28	22.57
LAVolume	abnormal	FALSE	abnormal		85.05	6.11
LAVolume	normal	FALSE	normal		54.66	1.44
LAVolume	abnormal	FALSE	abnormal		111.23	-3.52
LAVolume	abnormal	FALSE	abnormal		85.19	2.39
LAVolume	normal	FALSE	normal		56.19	-1.87
LAVolume	normal	FALSE	normal		68.7	1.4
LAVolume	normal	FALSE	normal		57.15	-7.49
LAVolume	normal	FALSE	normal		37.71	1.43
LAVolume	normal	FALSE	normal		36.82	1.6
LAVolume	normal	FALSE	normal		48.56	-34.86
LAVolume	abnormal	FALSE	abnormal		117.39	16
LAVolume	normal	FALSE	normal		37.8	1.6
LAVolume	normal	FALSE	normal		58.36	-3.37
LAVolume	abnormal	FALSE	abnormal		112.5	-6.98
LAVolume	abnormal	FALSE	abnormal		155.96	20.03
LAVolume	normal	FALSE	normal		38.58	-0.82
LAVolume	normal	FALSE	normal		53.04	-15.27
LAVolume	normal	FALSE	normal		32.54	-22.16
LAVolume	abnormal	FALSE	abnormal		64.64	1.29
LAVolume	abnormal	FALSE	abnormal		105.98	9.96
LAVolume	abnormal	FALSE	normal		47.56	-24.86
LAVolume	normal	FALSE	normal		36.53	-8.92
LAVolume	normal	FALSE	normal		41.45	0.55
LAVolume	normal	FALSE	normal		60.65	-0.69
LAVolume	normal	FALSE	normal		44.24	-1.77
LAVolume	normal	FALSE	normal		48.39	9.31
LAVolume	abnormal	FALSE	abnormal		69.96	1.93
LAVolume	normal	FALSE	normal		54.05	0.11
LAVolume	abnormal	FALSE	abnormal		68.19	6.05
LAVolume	normal	FALSE	normal		33.06	6.12
LAVolume	normal	FALSE	normal		63.05	-1.89
LAVolume	normal	FALSE	normal		43.07	0.15
LAVolume	normal	FALSE	normal		51.65	-6.69
LAVolume	normal	FALSE	normal		48.3	2.61
LAVolume	normal	FALSE	normal		74.39	0.79
LAVolume	normal	FALSE	normal		36.14	0.28
LAVolume	normal	FALSE	normal		24.82	12.83
LAVolume	abnormal	FALSE	abnormal		96.38	0.77
LAVolume	abnormal	FALSE	abnormal		82.1	4.21
LAVolume	normal	FALSE	normal		42.88	-20.22
LAVolume	normal	FALSE	normal		38.49	0.98
LAVolume	abnormal	FALSE	abnormal		74.5	1.49
LAVolume	normal	FALSE	normal		41.28	-4.72
LAVolume	normal	FALSE	abnormal		68.79	13.58
LAVolume	normal	FALSE	normal		50.51	13.54
LAVolume	abnormal	FALSE	abnormal		98.17	-0.77
LAVolume	abnormal	FALSE	normal		78.68	-6.63
LAVolume	abnormal	FALSE	abnormal		93.3	-13.4
LAVolume	normal	FALSE	normal		46.84	-4.3
LAVolume	normal	FALSE	normal		57.76	-0.47
LAVolume	normal	FALSE	normal		45.11	8.22
LAVolume	normal	FALSE	normal		41.36	-7.27
LAVolume	normal	FALSE	normal		59.47	0.94
LAVolume	normal	FALSE	normal		50.53	-4.99
LAVolume	normal	FALSE	normal		40.27	-7.91
LAVolume	normal	FALSE	normal		41.4	-17.19
LAVolume	normal	FALSE	normal		38.05	0.1
LAVolume	normal	FALSE	normal		55.71	-6.57
LAVolume	abnormal	FALSE	abnormal		79.26	-37.46
LAVolume	abnormal	FALSE	abnormal		63.95	-2.09
LAVolume	abnormal	FALSE	normal		59.45	-4.64
LAVolume	normal	FALSE	normal		34.49	-14.59
LAVolume	normal	FALSE	normal		54.98	-0.03
LAVolume	normal	FALSE	normal		42.89	-0.21
LAVolume	normal	FALSE	normal		38.13	-7.18
LAVolume	normal	FALSE	normal		51.98	-0.03
LAVolume	normal	FALSE	normal		39.69	-10.61
LAVolume	normal	FALSE	normal		38.11	0.23
LAVolume	normal	FALSE	normal		58.32	0.64
LAVolume	normal	FALSE	normal		49.91	5.83
LAVolume	abnormal	FALSE	abnormal		80.39	8.78
LAVolume	normal	FALSE	normal		63.04	6.07
LAVolume	abnormal	FALSE	abnormal		81.32	2.64
LAVolume	normal	FALSE	normal		63.1	0.21
LAVolume	normal	FALSE	normal		70.74	-6.51
LAVolume	abnormal	FALSE	abnormal		116.97	-26.05
LAVolume	normal	FALSE	normal		35.8	-2.38
LAVolume	normal	FALSE	normal		50.19	0.38
LAVolume	normal	FALSE	normal		59.57	0.62
LAVolume	normal	FALSE	normal		55.94	5.89
LAVolume	abnormal	FALSE	normal		57.86	-4.26
LAVolume	normal	FALSE	normal		28.44	-1.11
LAVolume	abnormal	FALSE	abnormal		181.41	0.82
LAVolume	abnormal	FALSE	normal		47.54	-14.9
LAVolume	abnormal	FALSE	normal		56.35	-23.28
LAVolume	abnormal	FALSE	abnormal		83.44	4.88
LAVolume	abnormal	FALSE	abnormal		106.83	-1.53
LAVolume	normal	FALSE	normal		56.78	-2.43
LAVolume	normal	FALSE	normal		20.31	-2.42
LAVolume	normal	FALSE	normal		24.02	0.04
LAVolume	abnormal	FALSE	abnormal		59.94	0.19
LAVolume	normal	FALSE	normal		64.64	-2.7
LAVolume	abnormal	FALSE	abnormal		84.26	0.52
LAVolume	abnormal	FALSE	abnormal		101.09	8.18
LAVolume	normal	FALSE	normal		58.69	-0.6
LAVolume	normal	FALSE	normal		37.71	-0.57
LAVolume	abnormal	FALSE	abnormal		87.05	14.58
LAVolume	normal	FALSE	normal		62.83	-2.33
LAVolume	abnormal	FALSE	abnormal		68.32	10.64
LAVolume	normal	FALSE	normal		32.96	-16.07
LAVolume	normal	FALSE	abnormal		65.3	3.99
LAVolume	normal	FALSE	normal		29.89	6.33
LAVolume	normal	FALSE	normal		48.68	-1.41
LAVolume	abnormal	FALSE	abnormal		254.07	-27.85
LAVolume	normal	FALSE	normal		25.34	0.41
LAVolume	abnormal	FALSE	normal		87.72	-28.54
LAVolume	normal	FALSE	normal		44.53	-0.92
LAVolume	normal	FALSE	normal		49.81	-2.37
LAVolume	normal	FALSE	normal		53.03	0.9
LAVolume	normal	FALSE	normal		62.77	-0.44
LAVolume	abnormal	FALSE	abnormal		75.06	9.61
LAVolume	normal	FALSE	normal		23.99	0.6
LAVolume	normal	FALSE	normal		42.69	11.38
LAVolume	normal	FALSE	normal		55.97	-2.05
LAVolume	abnormal	FALSE	abnormal		85.38	-21.22
LAVolume	abnormal	FALSE	abnormal		79.77	5.19
LAVolume	normal	FALSE	normal		46.9	-0.19
LAVolume	normal	FALSE	normal		40.03	0.07
LAVolume	normal	FALSE	normal		47.66	2.28
LAVolume	normal	FALSE	normal		28.02	1.13
LAVolume	normal	FALSE	normal		32.38	6.77
LAVolume	abnormal	FALSE	abnormal		67.57	3.15
LAVolume	normal	FALSE	normal		36.99	-0.01
LAVolume	normal	FALSE	normal		43.83	-16.32
LAVolume	abnormal	FALSE	abnormal		82.71	1.42
LAVolume	normal	FALSE	normal		49.66	-3.4
LAVolume	normal	FALSE	normal		47.25	4.51
LAVolume	normal	FALSE	normal		66.57	-4.34
LAVolume	normal	FALSE	normal		43.31	4.63
LAVolume	abnormal	FALSE	abnormal		119.34	-1.3
LAVolume	normal	FALSE	normal		57.9	-4.88
LAVolume	normal	FALSE	normal		31.07	-7.85
LAVolume	normal	FALSE	normal		27.98	-7.91
LAVolume	normal	FALSE	normal		42.59	1.19
LAVolume	abnormal	FALSE	normal		48.06	-35.75
LAVolume	normal	FALSE	normal		37.15	-7.05
LAVolume	normal	FALSE	normal		60.69	-0.6
LAVolume	normal	FALSE	normal		57.45	-3.09
LAVolume	normal	FALSE	normal		47.22	2.67
LAVolume	normal	FALSE	normal		40.22	-1.54
LAVolume	normal	FALSE	normal		38.18	0.37
LAVolume	abnormal	FALSE	abnormal		81.94	-6.1
LAVolume	normal	FALSE	normal		54.02	0.05
LAVolume	abnormal	FALSE	abnormal		91.41	6.83
LAVolume	normal	FALSE	normal		31.96	5.92
LAVolume	normal	FALSE	normal		62.88	-6.22
LAVolume	normal	FALSE	normal		32.65	1.3
LAVolume	abnormal	FALSE	abnormal		111.12	12.24
LAVolume	abnormal	FALSE	abnormal		85.22	-15.54
LAVolume	normal	FALSE	normal		49.46	0.23
LAVolume	normal	FALSE	normal		52.39	4.79
LAVolume	abnormal	FALSE	abnormal		59.21	0.43
LAVolume	normal	FALSE	abnormal		71.81	5.12
LAVolume	normal	FALSE	normal		31.71	2.28
LAVolume	normal	FALSE	normal		57.28	6.56
LAVolume	abnormal	FALSE	normal		86	-15.82
LAVolume	abnormal	FALSE	abnormal		77.59	13.45
LAVolume	normal	FALSE	normal		43.09	0.18
LAVolume	normal	FALSE	normal		39.81	11.62
LAVolume	normal	FALSE	normal		28.98	-6.23
LAVolume	normal	FALSE	normal		51.73	3.47
LAVolume	normal	FALSE	normal		57.39	-4.04
LAVolume	normal	FALSE	normal		20.71	-0.57
LAVolume	abnormal	FALSE	abnormal		62.92	3.84
LAVolume	abnormal	FALSE	abnormal		91.75	3.5
LAVolume	normal	FALSE	abnormal		58.42	32.84
LAVolume	normal	FALSE	normal		44.98	24.4
LAVolume	normal	FALSE	normal		55.95	-0.09
LAVolume	normal	FALSE	normal		21.23	0.47
LAVolume	normal	FALSE	normal		36.03	11.46
LAVolume	normal	FALSE	normal		56.8	1.61
LAVolume	normal	FALSE	normal		42.32	8.63
LAVolume	normal	FALSE	normal		42.37	-7.25
LAVolume	abnormal	FALSE	abnormal		93.66	1.33
LAVolume	normal	FALSE	normal		34.5	-0.99
LAVolume	normal	FALSE	normal		44.59	-2.81
LAVolume	normal	FALSE	normal		35.57	11.89
LAVolume	abnormal	FALSE	abnormal		106.38	46.77
LAVolume	normal	FALSE	normal		67.01	-1.97
LAVolume	normal	FALSE	normal		51.26	-0.44
LAVolume	normal	FALSE	normal		59.8	-7.08
LAVolume	abnormal	FALSE	abnormal		116.28	6.56
LAVolume	normal	FALSE	normal		51.43	2.87
LAVolume	normal	FALSE	normal		41.04	12.09
LAVolume	normal	FALSE	normal		62.87	7.74
LAVolume	abnormal	FALSE	abnormal		103.13	-5.39
LAVolume	abnormal	FALSE	abnormal		108.58	33.16
LAVolume	normal	FALSE	normal		70.59	-2.81
LAVolume	normal	FALSE	normal		66.3	-0.22
LAVolume	normal	FALSE	normal		50.46	-1.07
LAVolume	normal	FALSE	normal		14.49	-1.01
LAVolume	normal	FALSE	normal		37.41	-1.16
LAVolume	normal	FALSE	normal		48.13	-1.72
LAVolume	abnormal	FALSE	abnormal		97.91	0.09
LAVolume	abnormal	FALSE	abnormal		110.88	-48.23
LAVolume	normal	FALSE	normal		28.25	-3.49
LAVolume	normal	FALSE	normal		29.64	-2.71
LAVolume	abnormal	FALSE	abnormal		83.29	-0.17
LAVolume	normal	FALSE	normal		31.7	-0.13
LAVolume	abnormal	FALSE	abnormal		58.03	-3.93
LAVolume	abnormal	FALSE	abnormal		110.16	44.13
LAVolume	abnormal	FALSE	abnormal		104.26	-27.46
LAVolume	abnormal	FALSE	abnormal		85.56	24.28
LAVolume	normal	FALSE	normal		59.14	0.29
LAVolume	normal	FALSE	normal		33.24	-1.26
LAVolume	abnormal	FALSE	abnormal		74.12	-8.34
LAVolume	normal	FALSE	normal		58.13	2.26
LAVolume	normal	FALSE	normal		69.55	1.1
LAVolume	normal	FALSE	normal		64.78	1.06
LAVolume	normal	FALSE	normal		43.87	-0.24
LAVolume	normal	FALSE	normal		43.53	-2.92
LAVolume	normal	FALSE	normal		52.66	1.32
LAVolume	normal	FALSE	normal		45.75	-2.48
LAVolume	normal	FALSE	normal		60.71	18.72
LAVolume	normal	FALSE	normal		30.24	0.61
LAVolume	normal	FALSE	normal		17.73	-4.83
LAVolume	normal	FALSE	normal		39.69	-8.6
LAVolume	normal	FALSE	normal		41.13	-11.72
LAVolume	normal	FALSE	normal		39.02	6.05
LAVolume	normal	FALSE	normal		40.15	2.31
LAVolume	normal	FALSE	normal		68.61	1.22
LAVolume	abnormal	FALSE	abnormal		84.9	6.65
LAVolume	normal	FALSE	normal		40.63	-0.66
LAVolume	normal	FALSE	normal		38.99	-3.67
LAVolume	abnormal	FALSE	abnormal		77.26	-5.51
LAVolume	normal	FALSE	normal		32.67	-2.65
LAVolume	normal	FALSE	normal		34.99	-8.55
LAVolume	normal	FALSE	normal		38.82	3.64
LAVolume	normal	FALSE	normal		34.04	-27.58
LAVolume	normal	FALSE	normal		63.87	-0.87
LAVolume	normal	FALSE	normal		32.3	0.61
LAVolume	abnormal	FALSE	abnormal		106.77	-20.45
LAVolume	normal	FALSE	normal		44.4	0.8
LAVolume	normal	FALSE	normal		48.93	1.86
LAVolume	normal	FALSE	normal		41.9	1.81
LAVolume	normal	FALSE	normal		59.46	-11.06
LAVolume	normal	FALSE	normal		45.48	-0.26
LAVolume	normal	FALSE	normal		36.45	0.9
LAVolume	normal	FALSE	normal		44.1	0.21
LAVolume	normal	FALSE	normal		31.69	3.39
LAVolume	abnormal	FALSE	abnormal		87.62	12.87
LAVolume	normal	FALSE	abnormal		62.29	34.27
LAVolume	normal	FALSE	normal		42.16	1.37
LAVolume	normal	FALSE	normal		55.76	-4.46
LAVolume	normal	FALSE	normal		48.75	-0.48
LAVolume	abnormal	FALSE	abnormal		71.53	4.06
LAVolume	normal	FALSE	normal		72.43	-1.13
LAVolume	normal	FALSE	normal		31.39	0.79
LAVolume	normal	FALSE	abnormal		72.42	45.66
LAVolume	normal	FALSE	normal		42.97	-0.05
LAVolume	abnormal	FALSE	abnormal		78.19	-8.41
LAVolume	normal	FALSE	normal		48.6	2.55
LAVolume	normal	FALSE	normal		35.35	0.7
LAVolume	normal	FALSE	normal		52.92	-0.15
LAVolume	normal	FALSE	normal		42.05	1.44
LAVolume	abnormal	FALSE	abnormal		89.48	-1.03
LAVolume	abnormal	FALSE	normal		53.58	-8.83
LAVolume	normal	FALSE	normal		58.28	0.57
LAVolume	normal	FALSE	normal		40.49	-1
LAVolume	normal	FALSE	normal		46.2	2.18
LAVolume	normal	FALSE	normal		42.4	-17.18
LAVolume	normal	FALSE	normal		43.88	8.28
LAVolume	normal	FALSE	normal		26.45	0.91
LAVolume	normal	FALSE	normal		37.76	-2.95
LAVolume	normal	FALSE	normal		46.42	-1.13
LAVolume	normal	FALSE	normal		37.91	-4.17
LAVolume	normal	FALSE	normal		52.3	0.6
LAVolume	normal	FALSE	normal		46.15	-11.46
LAVolume	normal	FALSE	normal		54.81	-4.37
LAVolume	abnormal	FALSE	normal		68.49	-4.2
LAVolume	abnormal	FALSE	abnormal		103.48	25.7
LAVolume	normal	FALSE	normal		68.31	-15.27
LAVolume	normal	FALSE	normal		60.62	1.24
LAVolume	normal	FALSE	abnormal		55.47	12.94
LAVolume	normal	FALSE	normal		40.66	-0.66
LAVolume	normal	FALSE	normal		31.09	-0.07
LAVolume	normal	FALSE	normal		45.07	-1.16
LAVolume	normal	FALSE	normal		30.04	-9.91
LAVolume	normal	FALSE	normal		43.99	3.51
LAVolume	normal	FALSE	normal		35.44	-15.42
LAVolume	normal	FALSE	normal		46.71	-8.57
LAVolume	normal	FALSE	normal		43.92	1.85
LAVolume	abnormal	FALSE	normal		66.69	-3.54
LAVolume	normal	FALSE	normal		30.53	-0.56
LAVolume	normal	FALSE	normal		44.43	0.87
LAVolume	normal	FALSE	normal		31.81	-19.07
LAVolume	abnormal	FALSE	abnormal		80.27	6.6
LAVolume	abnormal	FALSE	abnormal		98.3	-19.39
LAVolume	normal	FALSE	normal		42.53	-22.92
LAVolume	normal	FALSE	normal		48.28	2.57
LAVolume	normal	FALSE	normal		38.11	2.23
LAVolume	normal	FALSE	normal		39.4	-17.19
LAVolume	abnormal	FALSE	normal		80.12	-20.91
LAVolume	normal	FALSE	normal		70.9	1.81
LAVolume	abnormal	FALSE	abnormal		82.39	0.79
LAVolume	normal	FALSE	normal		60.02	0.05
LAVolume	normal	FALSE	normal		48.56	-2.87
LAVolume	normal	FALSE	normal		52.61	13.52
LAVolume	normal	FALSE	normal		33.68	-1.36
LAVolume	normal	FALSE	normal		61.33	4.66
LAVolume	abnormal	FALSE	abnormal		118.75	7.54
LAVolume	abnormal	FALSE	normal		64.27	-11.86
LAVolume	normal	FALSE	normal		23.26	2.53
LAVolume	normal	FALSE	abnormal		77.8	17.61
LAVolume	normal	FALSE	normal		25.79	-0.41
LAVolume	normal	FALSE	normal		60.81	-0.37
LAVolume	abnormal	FALSE	abnormal		78.83	9.67
LAVolume	normal	FALSE	normal		30.06	1.25
LAVolume	normal	FALSE	normal		65.59	-12.8
LAVolume	abnormal	FALSE	abnormal		68.86	-0.98
LAVolume	abnormal	FALSE	abnormal		83.88	-10.23
LAVolume	abnormal	FALSE	abnormal		114.55	-22.88
LAVolume	normal	FALSE	normal		49.87	-1.48
LAVolume	normal	FALSE	normal		29.68	7.47
LAVolume	normal	FALSE	normal		51.06	8.69
LAVolume	normal	FALSE	normal		35.53	9.43
LAVolume	normal	FALSE	normal		50.35	-17.29
LAVolume	normal	FALSE	normal		22.42	-5.15
LAVolume	abnormal	FALSE	normal		62.33	-1.5
LAVolume	normal	FALSE	normal		48.96	-0.26
LAVolume	normal	FALSE	normal		53.32	-3.25
LAVolume	normal	FALSE	normal		57.99	-2.01
LAVolume	abnormal	FALSE	normal		72.88	-10.23
LAVolume	abnormal	FALSE	abnormal		110.91	-6.17
LAVolume	normal	FALSE	normal		56.13	-9.73
LAVolume	normal	FALSE	normal		31.21	-0.15
LAVolume	abnormal	FALSE	normal		65.86	-12.03
LAVolume	abnormal	FALSE	abnormal		149.42	12.84
LAVolume	abnormal	FALSE	abnormal		118.57	-6.84
LAVolume	normal	FALSE	normal		43.96	-4.07
LAVolume	normal	FALSE	normal		39.71	-0.29
LAVolume	abnormal	FALSE	abnormal		98.39	-1.2
LAVolume	normal	FALSE	normal		27.53	0.32
LAVolume	normal	FALSE	normal		29.77	-4.44
LAVolume	normal	FALSE	normal		46.21	10.42
LAVolume	normal	FALSE	normal		53.1	-3.78
LAVolume	normal	FALSE	normal		43.55	3.11
LAVolume	normal	FALSE	normal		33.51	-0.96
LAVolume	abnormal	FALSE	abnormal		97.11	6.23
LAVolume	normal	FALSE	normal		44.85	15.71
LAVolume	normal	FALSE	normal		51.96	7.93
LAVolume	normal	FALSE	abnormal		63.45	28.9
LAVolume	normal	FALSE	normal		48.42	10.85
LAVolume	normal	FALSE	normal		56.18	4.36
LAVolume	normal	FALSE	normal		35.38	0.76
LAVolume	normal	FALSE	normal		42.03	0.06
LAVolume	normal	FALSE	abnormal		54.82	9.64
LAVolume	normal	FALSE	normal		65.51	11.02
LAVolume	normal	FALSE	normal		29.06	-9.86
LAVolume	normal	FALSE	normal		42.63	1.26
LAVolume	normal	FALSE	normal		79.03	2.06
LAVolume	abnormal	FALSE	abnormal		75.62	-0.74
LAVolume	normal	FALSE	normal		48.9	-0.19
LAVolume	normal	FALSE	normal		37.18	-23.63
LAVolume	abnormal	FALSE	normal		61.56	-12.87
LAVolume	normal	FALSE	normal		53.76	1.33
LAVolume	normal	FALSE	abnormal		60.68	3.37
LAVolume	normal	FALSE	normal		53.9	2.78
LAVolume	normal	FALSE	normal		52.83	-0.33
LAVolume	normal	FALSE	normal		31.64	-0.13
LAVolume	normal	FALSE	normal		55.9	-0.18
LAVolume	abnormal	FALSE	abnormal		76.77	-7.87
LAVolume	normal	FALSE	normal		27.91	0.13
LAVolume	normal	FALSE	normal		66.55	22.03
LAVolume	abnormal	FALSE	abnormal		123.83	5.54
LAVolume	normal	FALSE	normal		57.7	-7.71
LAVolume	normal	FALSE	normal		25.59	-0.8
LAVolume	normal	FALSE	normal		56.44	3.34
LAVolume	abnormal	FALSE	abnormal		129.78	-6.42
LAVolume	abnormal	FALSE	abnormal		100.46	2.97
LAVolume	abnormal	FALSE	normal		65.35	-17.29
LAVolume	normal	FALSE	normal		29.07	-1.84
LAVolume	normal	FALSE	normal		38.1	0.52
LAVolume	abnormal	FALSE	abnormal		91.08	-11.71
LAVolume	normal	FALSE	normal		57.87	-2.25
LAVolume	normal	FALSE	normal		42.56	9.12
LAVolume	abnormal	FALSE	abnormal		91.5	-2.27
LAVolume	normal	FALSE	normal		38.21	0.42
LAVolume	normal	FALSE	normal		33.69	3.39
LAVolume	normal	FALSE	normal		23.04	-13.9
LAVolume	abnormal	FALSE	abnormal		72.32	-1.7
LAVolume	abnormal	FALSE	normal		55.73	-6.52
LAVolume	normal	FALSE	normal		55.99	-2.01
LAVolume	normal	FALSE	normal		54.75	1.51
LAVolume	normal	FALSE	normal		47.55	1.1
LAVolume	abnormal	FALSE	normal		74.95	-22.09
LAVolume	abnormal	FALSE	abnormal		79.47	-0.61
LAVolume	normal	FALSE	normal		41.29	-0.03
LAVolume	normal	FALSE	normal		40.89	0.37
LAVolume	normal	FALSE	abnormal		64.57	5.14
LAVolume	normal	FALSE	normal		44.33	2.67
LAVolume	normal	FALSE	normal		47.19	0.39
LAVolume	normal	FALSE	normal		38.73	-25.81
LAVolume	normal	FALSE	normal		29.03	-1.93
LAVolume	abnormal	FALSE	abnormal		72.83	0.63
LAVolume	normal	FALSE	normal		32.39	6.14
LAVolume	normal	FALSE	normal		30.01	0.02
LAVolume	normal	FALSE	normal		51.71	1.42
LAVolume	normal	FALSE	abnormal		47.39	17.26
LAVolume	normal	FALSE	normal		53.18	-15.62
LAVolume	normal	FALSE	normal		27.2	0.07
LAVolume	normal	FALSE	normal		57.71	-7.02
LAVolume	normal	FALSE	normal		54.16	0.31
LAVolume	normal	FALSE	abnormal		68.14	26.12
LAVolume	normal	FALSE	abnormal		63.58	9.17
LAVolume	normal	FALSE	normal		54.6	-4.78
LAVolume	normal	FALSE	normal		67	-5.98
LAVolume	normal	FALSE	normal		50.23	-3.53
LAVolume	abnormal	FALSE	normal		68.04	-19.9
LAVolume	abnormal	FALSE	abnormal		88.2	-11.58
LAVolume	abnormal	FALSE	abnormal		90.84	-6.3
LAVolume	abnormal	FALSE	abnormal		68.56	3.13
LAVolume	abnormal	FALSE	abnormal		87.23	-15.52
LAVolume	normal	FALSE	abnormal		54.56	1.92
LAVolume	abnormal	FALSE	abnormal		86.04	12.09
LAVolume	abnormal	FALSE	normal		86.96	-8.07
LAVolume	normal	FALSE	normal		67.58	-4.83
LAVolume	normal	FALSE	normal		68.57	-0.85
LAVolume	normal	FALSE	normal		35.76	-7.19
LAVolume	normal	FALSE	normal		40.51	1.02
LAVolume	normal	FALSE	normal		51.35	-11.28
LAVolume	normal	FALSE	normal		20.8	-0.43
LAVolume	normal	FALSE	normal		68.39	-17.39
LAVolume	abnormal	FALSE	abnormal		189.9	-2.18
LAVolume	normal	FALSE	normal		40.73	3.46
LAVolume	normal	FALSE	normal		43.78	-0.43
LAVolume	normal	FALSE	normal		27.86	-16.27
LAVolume	normal	FALSE	normal		59.41	-19.17
LAVolume	normal	FALSE	normal		44.66	9.32
LAVolume	normal	FALSE	abnormal		57.23	0.46
LAVolume	normal	FALSE	normal		42.34	-1.3
LAVolume	normal	FALSE	normal		26.1	-19.79
LAVolume	normal	FALSE	normal		51.18	0.77
LAVolume	normal	FALSE	normal		47.11	-0.54
LAVolume	abnormal	FALSE	abnormal		87.46	20.93
LAVolume	normal	FALSE	normal		51.44	2.89
LAVolume	normal	FALSE	normal		57.27	1.56
LAVolume	normal	FALSE	normal		29.77	-0.44
LAVolume	normal	FALSE	normal		50.97	-8.04
LAVolume	normal	FALSE	normal		56.98	-0.97
LAVolume	normal	FALSE	normal		46.58	-20.82
LAVolume	abnormal	FALSE	normal		43.84	-30.31
LAVolume	normal	FALSE	normal		41.51	3.02
LAVolume	normal	FALSE	normal		37.58	13.38
LAVolume	abnormal	FALSE	abnormal		61.44	-1.1
LAVolume	normal	FALSE	normal		38.51	3.03
LAVolume	normal	FALSE	normal		17.7	1.4
LAVolume	normal	FALSE	normal		49.16	-7.72
LAVolume	normal	FALSE	normal		26.28	-5
LAVolume	abnormal	FALSE	abnormal		63.91	-0.16
LAVolume	normal	FALSE	abnormal		75.73	17.9
LAVolume	normal	FALSE	normal		35.53	3.06
LAVolume	normal	FALSE	normal		22.97	-8.05
LAVolume	normal	FALSE	normal		44.01	2.02
LAVolume	normal	FALSE	normal		58.73	-0.53
LAVolume	normal	FALSE	normal		42.65	-0.69
LAVolume	normal	FALSE	normal		60.78	-0.43
LAVolume	abnormal	FALSE	abnormal		75.48	-5.03
LAVolume	normal	FALSE	normal		39	-0.55
LAVolume	normal	FALSE	normal		26.93	3.87
LAVolume	abnormal	FALSE	abnormal		39.65	12.89
LAVolume	abnormal	FALSE	abnormal		74.3	7.88
LAVolume	normal	FALSE	normal		22.81	-2.36
LAVolume	normal	FALSE	normal		61.89	0.8
LAVolume	normal	FALSE	abnormal		62.56	15.12
LAVolume	normal	FALSE	abnormal		61.23	13.6
LAVolume	abnormal	FALSE	normal		51.81	-29.89
LAVolume	abnormal	FALSE	normal		54.42	-8.42
LAVolume	normal	FALSE	normal		58.29	0.34
LAVolume	abnormal	FALSE	abnormal		78.23	-9.95
LAVolume	normal	FALSE	normal		63.19	14.38
LAVolume	normal	FALSE	normal		33.88	-6.23
LAVolume	abnormal	FALSE	abnormal		110	5.96
LAVolume	normal	FALSE	normal		50.68	11.99
LAVolume	normal	FALSE	normal		53.21	-3.57
LAVolume	normal	FALSE	normal		32.54	-0.9
LAVolume	abnormal	FALSE	normal		60.06	-15.87
LAVolume	normal	FALSE	normal		39.36	0.73
LAVolume	normal	FALSE	normal		38.49	-3.01
LAVolume	normal	FALSE	normal		39.87	-10.68
LAVolume	normal	FALSE	normal		50.57	1.14
LAVolume	abnormal	FALSE	abnormal		57.8	-2.38
LAVolume	normal	FALSE	normal		44.6	-20.32
LAVolume	normal	FALSE	normal		62.87	0.19
LAVolume	normal	FALSE	normal		52.01	21.1
LAVolume	normal	FALSE	normal		38.95	-8.78
LAVolume	normal	FALSE	normal		53.73	1.92
LAVolume	normal	FALSE	normal		52.38	1.55
LAVolume	normal	FALSE	abnormal		68.58	21.17
LAVolume	abnormal	FALSE	abnormal		45.68	-2.1
LAVolume	abnormal	FALSE	normal		48.17	-17.65
LAVolume	normal	FALSE	normal		49.94	7.03
LAVolume	abnormal	FALSE	normal		71.45	-3.82
LAVolume	normal	FALSE	normal		46.51	-0.96
LAVolume	normal	FALSE	normal		23.81	-1.79
LAVolume	normal	FALSE	normal		34.97	1.94
LAVolume	normal	FALSE	normal		49.63	-2.73
LAVolume	normal	FALSE	normal		42.61	25.23
LAVolume	normal	FALSE	normal		52.16	-8.72
LAVolume	normal	FALSE	normal		51.37	-2.44
LAVolume	abnormal	FALSE	abnormal		117.21	-3.57
LAVolume	normal	FALSE	normal		30.47	-1.05
LAVolume	normal	FALSE	abnormal		62.07	10.15
LAVolume	normal	FALSE	normal		48.21	-13.57
LAVolume	abnormal	FALSE	abnormal		104.76	-6.46
LAVolume	normal	FALSE	normal		43.14	12.96
LAVolume	abnormal	FALSE	abnormal		72.2	0.41
LAVolume	normal	FALSE	abnormal		68.53	21.07
LAVolume	normal	FALSE	normal		34.19	-9.61
LAVolume	normal	FALSE	normal		62.63	-1.11
LAVolume	abnormal	FALSE	abnormal		80.58	-24.83
LAVolume	abnormal	FALSE	abnormal		78.48	2.97
LAVolume	abnormal	FALSE	abnormal		65.72	-1.63
LAVolume	normal	FALSE	normal		35.85	-0.28
LAVolume	abnormal	FALSE	abnormal		136.8	-42.41
LAVolume	normal	FALSE	normal		22.3	8.61
LAVolume	normal	FALSE	normal		52.42	8.85
LAVolume	abnormal	FALSE	abnormal		87.39	0.78
LAVolume	abnormal	FALSE	normal		64.43	-15.12
LAVolume	normal	FALSE	normal		43.02	4.04
LAVolume	abnormal	FALSE	abnormal		73.82	-16.35
LAVolume	abnormal	FALSE	abnormal		70.75	-4.49
LAVolume	abnormal	FALSE	abnormal		66.28	-5.42
LAVolume	normal	FALSE	normal		34.92	-4.15
LAVolume	normal	FALSE	normal		47.41	0.83
LAVolume	abnormal	FALSE	abnormal		72.31	0.62
LAVolume	abnormal	FALSE	normal		66.99	-24
LAVolume	normal	FALSE	normal		45.41	14.82
LAVolume	normal	FALSE	normal		50.38	0.77
LAVolume	normal	FALSE	normal		32.73	-2.87
LAVolume	normal	FALSE	normal		56.73	-0.52
LAVolume	normal	FALSE	normal		42.53	1.07
LAVolume	abnormal	FALSE	abnormal		100.29	-7.4
LAVolume	normal	FALSE	normal		35.83	1.15
LAVolume	normal	FALSE	normal		49.29	-1.41
LAVolume	normal	FALSE	normal		36.25	1.68
LAVolume	normal	FALSE	normal		31.75	-4.49
LAVolume	normal	FALSE	normal		46.36	1.03
LAVolume	normal	FALSE	normal		18.18	2.36
LAVolume	normal	FALSE	normal		60.22	-5.17
LAVolume	normal	FALSE	normal		66.38	-3.23
LAVolume	normal	FALSE	normal		37.85	-2.29
LAVolume	normal	FALSE	normal		31.59	5.18
LAVolume	abnormal	FALSE	abnormal		61.49	-4.55
LAVolume	normal	FALSE	normal		47.29	-7.4
LAVolume	abnormal	FALSE	normal		61.09	-13.81
LAVolume	normal	FALSE	normal		41.96	5.93
LAVolume	normal	FALSE	normal		63.36	1
LAVolume	normal	FALSE	normal		36.54	1.09
LAVolume	normal	FALSE	normal		60.76	25.52
LAVolume	abnormal	FALSE	abnormal		97.99	-0.04
LAVolume	abnormal	FALSE	abnormal		115.32	-11.35
LAVolume	abnormal	FALSE	abnormal		84.43	6.87
LAVolume	normal	FALSE	abnormal		58.11	4.22
LAVolume	normal	FALSE	normal		37.9	-2.18
LAVolume	abnormal	FALSE	abnormal		70.78	7.61
LAVolume	normal	FALSE	normal		46.89	-0.21
LAVolume	normal	FALSE	normal		35.05	8.1
LAVolume	abnormal	FALSE	abnormal		106.03	1.65
LAVolume	abnormal	FALSE	normal		48.66	-8.66
LAVolume	abnormal	FALSE	abnormal		71.07	-1.84
LAVolume	abnormal	FALSE	abnormal		78.52	7.04
LAVolume	normal	FALSE	normal		53.72	-2.54
LAVolume	normal	FALSE	normal		44.79	2.37
LAVolume	normal	FALSE	normal		48.21	4.43
LAVolume	abnormal	FALSE	normal		71.97	-22.23
LAVolume	abnormal	FALSE	abnormal		79.41	0.83
LAVolume	normal	FALSE	normal		44.91	3.83
LAVolume	normal	FALSE	normal		44.39	6.78
LAVolume	normal	FALSE	normal		21.2	0.41
LAVolume	abnormal	FALSE	abnormal		87.73	-4.46
LAVolume	abnormal	FALSE	abnormal		125.38	-7.23
LAVolume	normal	FALSE	normal		36.43	-1.12
LAVolume	normal	FALSE	normal		40.4	0.81
LAVolume	abnormal	FALSE	normal		70.41	-8.67
LAVolume	normal	FALSE	normal		60.52	1.05
LAVolume	abnormal	FALSE	abnormal		74.94	1.88
LAVolume	abnormal	FALSE	abnormal		79.05	10.11
LAVolume	normal	FALSE	normal		44.29	4.58
LAVolume	normal	FALSE	normal		35.84	-8.9
LAVolume	normal	FALSE	normal		57.59	-2.8
LAVolume	normal	FALSE	abnormal		44.35	12.71
LAVolume	normal	FALSE	normal		48.56	1.12
LAVolume	normal	FALSE	normal		39.53	-2.92
LAVolume	normal	FALSE	normal		48.94	-2.69
LAVolume	normal	FALSE	normal		25.79	-0.41
LAVolume	abnormal	FALSE	abnormal		69.97	-8.05
LAVolume	normal	FALSE	abnormal		54.39	22.79
LAVolume	abnormal	FALSE	abnormal		108.45	-31.09
LAVolume	normal	FALSE	normal		62.01	-15.97
LAVolume	abnormal	FALSE	abnormal		72.28	-1.42
LAVolume	normal	FALSE	abnormal		52.37	16.75
LAVolume	normal	FALSE	normal		49.27	-1.44
LAVolume	normal	FALSE	normal		37.35	10.7
LAVolume	abnormal	FALSE	normal		83.49	-13
LAVolume	abnormal	FALSE	abnormal		83.24	-5.57
LAVolume	normal	FALSE	normal		51.21	-7.57
LAVolume	normal	FALSE	normal		34.04	-17.91
LAVolume	normal	FALSE	normal		44.25	11.8
LAVolume	abnormal	FALSE	abnormal		65.96	11.92
LAVolume	abnormal	FALSE	abnormal		125.01	2.53
LAVolume	abnormal	FALSE	abnormal		77.89	-0.68
LAVolume	normal	FALSE	normal		39.35	-0.42
LAVolume	abnormal	FALSE	abnormal		117.67	-6.65
LAVolume	normal	FALSE	normal		40.99	7.99
LAVolume	abnormal	FALSE	abnormal		92.22	16.45
LAVolume	abnormal	FALSE	abnormal		90	22.52
LAVolume	normal	FALSE	normal		40.6	-0.79
LAVolume	normal	FALSE	normal		43.35	-1.28
LAVolume	normal	FALSE	normal		34.96	5.93
LAVolume	normal	FALSE	abnormal		51.63	3.27
LAVolume	abnormal	FALSE	abnormal		147.8	-2.38
LAVolume	abnormal	FALSE	normal		62.83	-14.33
LAVolume	normal	FALSE	normal		26.78	-11.68
LAVolume	abnormal	FALSE	abnormal		76.79	-12.41
LAVolume	normal	FALSE	normal		37.26	0.53
LAVolume	normal	FALSE	normal		57.59	-0.81
LAVolume	normal	FALSE	abnormal		61.05	6.11
LAVolume	normal	FALSE	normal		26.47	-1.04
LAVolume	normal	FALSE	normal		49.47	-21.05
LAVolume	normal	FALSE	normal		41.77	1.54
LAVolume	normal	FALSE	normal		53.15	-1.23
LAVolume	normal	FALSE	normal		23.71	-12.57
LAVolume	normal	FALSE	normal		45.55	-6.88
LAVolume	abnormal	FALSE	abnormal		87.44	-3.1
LAVolume	normal	FALSE	normal		62.63	-1.28
LAVolume	normal	FALSE	normal		41.22	1.78
LAVolume	normal	FALSE	normal		37.65	-0.68
LAVolume	normal	FALSE	normal		49.08	-5.83
LAVolume	normal	FALSE	normal		45.52	-12.95
LAVolume	normal	FALSE	normal		61.39	0.78
LAVolume	normal	FALSE	normal		49.08	0.16
LAVolume	normal	FALSE	normal		60.92	-10.8
LAVolume	abnormal	FALSE	abnormal		91.11	-16.32
LAVolume	abnormal	FALSE	abnormal		84.59	9.19
LAVolume	normal	FALSE	normal		53.04	-9.9
LAVolume	normal	FALSE	normal		30.08	-7.93
LAVolume	normal	FALSE	normal		55.52	2.17
LAVolume	normal	FALSE	normal		35.53	7.06
LAVolume	normal	FALSE	normal		38.97	1.8
LAVolume	abnormal	FALSE	abnormal		92.13	10.26
LAVolume	abnormal	FALSE	abnormal		186.04	-49.9
LAVolume	normal	FALSE	normal		51.72	15.45
LAVolume	abnormal	FALSE	abnormal		64.92	-6.14
LAVolume	normal	FALSE	normal		40.49	5.84
LAVolume	normal	FALSE	normal		63.16	4.33
LAVolume	abnormal	FALSE	abnormal		81.15	15.25
LAVolume	abnormal	FALSE	abnormal		64.46	0.92
LAVolume	abnormal	FALSE	abnormal		114.57	-2.85
LAVolume	normal	FALSE	normal		19.97	1.94
LAVolume	normal	FALSE	normal		49.75	3.51
LAVolume	abnormal	FALSE	abnormal		135.33	-43.32
LAVolume	normal	FALSE	normal		34.46	-3.45
LAVolume	abnormal	FALSE	abnormal		80.69	21.39
LAVolume	normal	FALSE	normal		63.36	0.73
LAVolume	normal	FALSE	normal		39.57	3.15
LAVolume	normal	FALSE	normal		64.03	14.18
LAVolume	normal	FALSE	normal		46.68	-0.77
LAVolume	abnormal	FALSE	normal		55.79	-16.41
LAVolume	abnormal	FALSE	abnormal		95.84	7.69
LAVolume	normal	FALSE	normal		25.85	-2.28
LAVolume	normal	FALSE	normal		29.01	-1.97
LAVolume	abnormal	FALSE	abnormal		59.47	-1.05
LAVolume	normal	FALSE	normal		34.79	-2.4
LAVolume	abnormal	FALSE	abnormal		113.5	-0.69
LAVolume	abnormal	FALSE	normal		60.05	-7.08
LAVolume	normal	FALSE	normal		44.64	-1.02
LAVolume	normal	FALSE	normal		26.42	2.95
LAVolume	normal	FALSE	normal		46.69	-0.61
LAVolume	normal	FALSE	normal		55.02	2.04
LAVolume	normal	FALSE	normal		38.23	-9.52
LAVolume	abnormal	FALSE	abnormal		109.87	-3.23
LAVolume	normal	FALSE	normal		41.76	-0.21
LAVolume	normal	FALSE	normal		36.07	8.15
LAVolume	normal	FALSE	normal		36.37	-1.5
LAVolume	normal	FALSE	normal		46.16	24.33
LAVolume	normal	FALSE	normal		60.48	-1.91
LAVolume	normal	FALSE	normal		34.09	-9.81
LAVolume	normal	FALSE	normal		46.36	-3.26
LAVolume	normal	FALSE	normal		49.51	-0.96
LAVolume	normal	FALSE	normal		26.2	-5.59
LAVolume	normal	FALSE	normal		34.06	-1.2
LAVolume	normal	FALSE	normal		30.33	-2.55
LAVolume	normal	FALSE	normal		57.24	-1.76
LAVolume	normal	FALSE	abnormal		61.19	12.96
LAVolume	abnormal	FALSE	abnormal		129.51	-20.97
LAVolume	normal	FALSE	normal		24.53	7.48
LAVolume	normal	FALSE	normal		63.21	-7.49
LAVolume	normal	FALSE	normal		45.79	-13.16
LAVolume	normal	FALSE	normal		31.08	0.32
LAVolume	abnormal	FALSE	abnormal		70.89	-9.04
LAVolume	normal	FALSE	normal		56.64	3.29
LAVolume	normal	FALSE	normal		71.92	-0.15
LAVolume	normal	FALSE	normal		30.02	0.05
LAVolume	normal	FALSE	normal		31.84	7.68
LAVolume	normal	FALSE	normal		40.4	2.25
LAVolume	abnormal	FALSE	abnormal		75.29	1.92
LAVolume	normal	FALSE	normal		42.33	0.66
LAVolume	normal	FALSE	normal		39.24	2.48
LAVolume	abnormal	FALSE	abnormal		65.4	-0.46
LAVolume	abnormal	FALSE	abnormal		93.09	-47.01
LAVolume	normal	FALSE	normal		56.07	2.15
LAVolume	abnormal	FALSE	abnormal		81.96	18.16
LAVolume	normal	FALSE	normal		26.46	6.92
LAVolume	abnormal	FALSE	abnormal		72.84	-0.3
LAVolume	normal	FALSE	normal		37.93	-0.12
LAVolume	abnormal	FALSE	abnormal		95.07	-5.84
LAVolume	normal	FALSE	normal		60.12	6.24
LAVolume	normal	FALSE	normal		37.42	-19.15
LAVolume	abnormal	FALSE	abnormal		103.62	-0.74
LAVolume	abnormal	FALSE	abnormal		97.81	-5.51
LAVolume	normal	FALSE	abnormal		53.62	29.24
LAVolume	normal	FALSE	normal		36.24	1.64
LAVolume	normal	FALSE	normal		28.16	0.32
LAVolume	normal	FALSE	normal		80.49	-2.85
LAVolume	normal	FALSE	normal		29.4	-11.63
LAVolume	abnormal	FALSE	abnormal		78.92	9.84
LAVolume	normal	FALSE	normal		51.65	-12.69
LAVolume	normal	FALSE	normal		32.34	4.69
LAVolume	abnormal	FALSE	abnormal		86.8	1.6
LAVolume	abnormal	FALSE	abnormal		70.96	1.92
LAVolume	normal	FALSE	normal		52.59	-0.8
LAVolume	normal	FALSE	normal		39.5	-17.28
LAVolume	normal	FALSE	normal		37.58	-28.83
LAVolume	normal	FALSE	normal		35.93	-0.33
LAVolume	normal	FALSE	abnormal		47.98	8
LAVolume	abnormal	FALSE	abnormal		112.23	-1.52
LAVolume	normal	FALSE	normal		46.85	1.7
LAVolume	abnormal	FALSE	normal		79.62	-16.5
LAVolume	abnormal	FALSE	abnormal		91.75	1.51
LAVolume	normal	FALSE	normal		28.07	0.29
LAVolume	normal	FALSE	normal		31.85	-0.29
LAVolume	normal	FALSE	normal		31.26	2.53
LAVolume	normal	FALSE	normal		43.12	-13.74
LAVolume	abnormal	FALSE	abnormal		96.74	17.48
LAVolume	abnormal	FALSE	abnormal		131.69	-8.6
LAVolume	abnormal	FALSE	abnormal		86.5	1
LAVolume	abnormal	FALSE	normal		69.16	-17.47
LAVolume	normal	FALSE	normal		48.25	6.5
LAVolume	normal	FALSE	abnormal		73.99	5.98
LAVolume	normal	FALSE	normal		46.12	0.25
LAVolume	normal	FALSE	normal		38.79	3.72
LAVolume	abnormal	FALSE	abnormal		54.88	6.03
LAVolume	normal	FALSE	normal		56.45	6.25
LAVolume	normal	FALSE	normal		47.72	7.45
LAVolume	abnormal	FALSE	abnormal		84.21	0.43
LAVolume	normal	FALSE	normal		49.12	6.25
LAVolume	normal	FALSE	normal		32.9	0.92
LAVolume	normal	FALSE	normal		53.07	2.15
LAVolume	normal	FALSE	abnormal		68.42	6.27
LAVolume	abnormal	FALSE	abnormal		97.74	1.49
LAVolume	normal	FALSE	normal		52.32	14.64
LAVolume	abnormal	FALSE	abnormal		87.03	0.06
LAVolume	abnormal	FALSE	abnormal		75.94	-0.11
LAVolume	normal	FALSE	abnormal		62.6	11.21
LAVolume	abnormal	FALSE	abnormal		89.84	7.69
LAVolume	abnormal	FALSE	abnormal		84.33	-6.07
LAVolume	normal	FALSE	normal		49.51	-0.96
LAVolume	abnormal	FALSE	normal		53.77	-6.92
LAVolume	normal	FALSE	normal		45.56	5.12
LAVolume	abnormal	FALSE	abnormal		96.54	-24.9
LAVolume	normal	FALSE	normal		60.86	0.1
LAVolume	normal	FALSE	normal		66.36	0.19
LAVolume	normal	FALSE	normal		42.64	-4.71
LAVolume	normal	FALSE	normal		37.43	0.06
LAVolume	normal	FALSE	normal		30.74	1.48
LAVolume	abnormal	FALSE	abnormal		93.54	-8.9
LAVolume	abnormal	FALSE	abnormal		77.05	-1.22
LAVolume	normal	FALSE	normal		60.81	-0.37
LAVolume	normal	FALSE	normal		48.19	-0.51
LAVolume	normal	FALSE	normal		25.48	-3.03
LAVolume	normal	FALSE	normal		49.89	-0.2
LAVolume	normal	FALSE	normal		45.77	5.55
LAVolume	abnormal	FALSE	abnormal		67.31	3.86
LAVolume	normal	FALSE	normal		43.31	16.18
LAVolume	normal	FALSE	normal		60.55	9.1
LAVolume	normal	FALSE	normal		44.01	-11.96
LAVolume	abnormal	FALSE	abnormal		83.96	-36.07
LAVolume	normal	FALSE	normal		54.36	-14.21
LAVolume	normal	FALSE	normal		27.35	-1.29
LAVolume	abnormal	FALSE	normal		64.24	-13.5
LAVolume	normal	FALSE	normal		44.75	-2.48
LAVolume	normal	FALSE	normal		34.73	-0.53
LAVolume	normal	FALSE	abnormal		64.15	12.3
LAVolume	normal	FALSE	normal		47.92	-0.8
LAVolume	normal	FALSE	abnormal		63.27	10.48
LAVolume	normal	FALSE	normal		43.91	0.25
LAVolume	abnormal	FALSE	abnormal		87.79	16.74
LAVolume	abnormal	FALSE	abnormal		97.34	-27.3
LAVolume	normal	FALSE	normal		31.83	5.67
LAVolume	abnormal	FALSE	abnormal		131.18	0.02
LAVolume	normal	FALSE	normal		26.77	1.54
LAVolume	abnormal	FALSE	abnormal		64.07	6.15
LAVolume	normal	FALSE	normal		28.55	5.11
LAVolume	normal	FALSE	normal		32.91	-0.16
LAVolume	abnormal	FALSE	abnormal		85.68	4.48
LAVolume	normal	FALSE	normal		52.62	-10.74
LAVolume	normal	FALSE	normal		29.19	0.38
LAVolume	normal	FALSE	normal		31.14	6.84
LAVolume	abnormal	FALSE	abnormal		68.63	5.27
LAVolume	normal	FALSE	normal		48.09	-3.81
LAVolume	normal	FALSE	normal		33.78	15.57
LAVolume	normal	FALSE	normal		41.38	-3.22
LAVolume	normal	FALSE	normal		48.12	-5.87
LAVolume	abnormal	FALSE	normal		55.66	-17.22
LAVolume	normal	FALSE	normal		34.18	16.36
LAVolume	normal	FALSE	normal		58.7	3.41
LAVolume	normal	FALSE	normal		61.13	-11.73
LAVolume	normal	FALSE	normal		44.02	-1.31
LAVolume	normal	FALSE	normal		46.18	1.51
LAVolume	normal	FALSE	normal		56.09	12.18
LAVolume	normal	FALSE	normal		35.3	-3.38
LAVolume	normal	FALSE	normal		31.84	-0.3
LAVolume	normal	FALSE	normal		29.35	-3.29
LAVolume	normal	FALSE	normal		40.44	10.88
LAVolume	normal	FALSE	normal		60.54	-4.91
LAVolume	normal	FALSE	normal		38.18	-1.62
LAVolume	abnormal	FALSE	abnormal		85.05	0.14
LAVolume	abnormal	FALSE	abnormal		96.78	-4.43
LAVolume	normal	FALSE	normal		46.92	-0.14
LAVolume	normal	FALSE	normal		48.35	18.52
LAVolume	normal	FALSE	normal		32.34	-16.13
LAVolume	normal	FALSE	normal		45.36	0.72
LAVolume	normal	FALSE	normal		43.02	12.04
LAVolume	normal	FALSE	normal		37.07	0.55
LAVolume	normal	FALSE	abnormal		49.44	6.88
LAVolume	abnormal	FALSE	normal		64.97	-14.05
LAVolume	normal	FALSE	normal		37.29	-6.18
LAVolume	normal	FALSE	normal		28.1	-5.79
LAVolume	normal	FALSE	normal		12.73	-4.52
LAVolume	abnormal	FALSE	abnormal		68.39	-5.2
LAVolume	abnormal	FALSE	abnormal		91.96	-3.87
LAVolume	normal	FALSE	normal		55.24	-1.51
LAVolume	normal	FALSE	normal		48.5	0.15
LAVolume	abnormal	FALSE	abnormal		74.94	17.02
LAVolume	normal	FALSE	normal		51	7.64
LAVolume	abnormal	FALSE	normal		54.86	-12.26
LAVolume	abnormal	FALSE	normal		49.95	-0.25
LAVolume	abnormal	FALSE	abnormal		84.6	5.2
LAVolume	normal	FALSE	normal		28.83	9.66
LAVolume	normal	FALSE	normal		51.34	-5.31
LAVolume	normal	FALSE	normal		36.75	8.93
LAVolume	normal	FALSE	normal		56.94	17.89
LAVolume	normal	FALSE	abnormal		62.05	16.1
LAVolume	abnormal	FALSE	abnormal		62.51	1.86
LAVolume	abnormal	FALSE	abnormal		95.72	-8.55
LAVolume	abnormal	FALSE	abnormal		74.68	-0.62
LAVolume	normal	FALSE	normal		74.31	-1.37
LAVolume	normal	FALSE	normal		62.28	3.71
LAVolume	normal	FALSE	normal		36.27	-0.9
LAVolume	abnormal	FALSE	abnormal		67.83	-0.32
LAVolume	normal	FALSE	normal		63.69	1.38
LAVolume	normal	FALSE	normal		52.27	-2.03
LAVolume	normal	FALSE	normal		43.69	1.39
LAVolume	abnormal	FALSE	abnormal		86.85	-0.29
LAVolume	normal	FALSE	abnormal		53.63	9.27
LAVolume	normal	FALSE	normal		43.28	0.8
LAVolume	normal	FALSE	normal		65.12	-3.74
LAVolume	normal	FALSE	normal		48.86	0.21
LAVolume	normal	FALSE	normal		32.48	0.97
LAVolume	abnormal	FALSE	abnormal		95.34	-3.3
LAVolume	normal	FALSE	normal		60.44	8.89
LAVolume	normal	FALSE	normal		38.88	-2.22
LAVolume	normal	FALSE	normal		42.48	-5.03
LAVolume	abnormal	FALSE	abnormal		102.75	6.89
LAVolume	abnormal	FALSE	abnormal		98.04	0.08
LAVolume	normal	FALSE	normal		32.23	-5.53
LAVolume	normal	FALSE	normal		50.39	-13.21
LAVolume	abnormal	FALSE	abnormal		69.52	-2.06
LAVolume	abnormal	FALSE	abnormal		85.12	-5.75
LAVolume	abnormal	FALSE	abnormal		155.64	-18.71
LAVolume	normal	FALSE	abnormal		55.69	19.39
LAVolume	abnormal	FALSE	abnormal		92.7	17.41
LAVolume	normal	FALSE	abnormal		46.27	0.54
LAVolume	normal	FALSE	normal		34.67	3.35
LAVolume	normal	FALSE	normal		59.71	1.43
LAVolume	normal	FALSE	abnormal		64.3	6.61
LAVolume	normal	FALSE	normal		47.72	2.19
LAVolume	normal	FALSE	abnormal		67.47	11.24
LAVolume	normal	FALSE	normal		50.24	6.49
LAVolume	abnormal	FALSE	abnormal		104.44	-3.1
LAVolume	normal	FALSE	normal		34.17	-3.8
LAVolume	normal	FALSE	normal		42.02	2.04
LAVolume	abnormal	FALSE	abnormal		95.84	3.89
LAVolume	normal	FALSE	normal		50.17	8.35
LAVolume	abnormal	FALSE	normal		78.42	-19.14
LAVolume	abnormal	FALSE	abnormal		74.28	-4.13
LAVolume	abnormal	FALSE	abnormal		101.14	34.28
LAVolume	abnormal	FALSE	normal		74.59	-26.02
LAVolume	normal	FALSE	normal		27.35	0.02
LAVolume	normal	FALSE	normal		36	2.63
LAVolume	abnormal	FALSE	abnormal		68.45	12.9
LAVolume	abnormal	FALSE	normal		69.42	-1.63
LAVolume	normal	FALSE	normal		49.39	-3.2
LAVolume	normal	FALSE	normal		46.84	0.17
LAVolume	normal	FALSE	normal		43.82	1.65
LAVolume	abnormal	FALSE	abnormal		105.35	14.71
LAVolume	normal	FALSE	normal		62.43	-3.13
LAVolume	abnormal	FALSE	normal		69.78	-5.44
LAVolume	normal	FALSE	normal		49.36	-11.26
LAVolume	normal	FALSE	normal		43.03	-1.92
LAVolume	abnormal	FALSE	abnormal		116.09	-17.8
LAVolume	normal	FALSE	normal		25	-7.98
LAVolume	normal	FALSE	normal		56.09	4.19
LAVolume	normal	FALSE	normal		41.2	4.45
LAVolume	normal	FALSE	normal		57.84	5.69
LAVolume	normal	FALSE	normal		38.07	-4.3
LAVolume	normal	FALSE	normal		49.51	-0.28
LAVolume	normal	FALSE	normal		50.86	1.72
LAVolume	normal	FALSE	normal		59.82	-0.34
LAVolume	normal	FALSE	normal		40.07	2.15
LAVolume	normal	FALSE	normal		53.61	-0.77
LAVolume	abnormal	FALSE	abnormal		75.1	3.78
LAVolume	normal	FALSE	normal		45.01	6.02
LAVolume	abnormal	FALSE	abnormal		70.86	12.18
LAVolume	abnormal	FALSE	abnormal		76.45	-1.08
LAVolume	abnormal	FALSE	abnormal		109.93	1.86
LAVolume	abnormal	FALSE	abnormal		72.41	-2.87
LAVolume	normal	FALSE	normal		48.45	-3.09
LAVolume	normal	FALSE	normal		53.95	-14.09
LAVolume	normal	FALSE	normal		49.17	0.9
LAVolume	normal	FALSE	abnormal		65.46	14.92
LAVolume	normal	FALSE	normal		46.77	-8.45
LAVolume	normal	FALSE	normal		53.54	1.09
LAVolume	normal	FALSE	normal		37.53	1.07
LAVolume	normal	FALSE	normal		48.75	-0.91
LAVolume	normal	FALSE	normal		33.64	-0.67
LAVolume	normal	FALSE	normal		39.75	11.5
LAVolume	abnormal	FALSE	abnormal		67.84	-0.3
LAVolume	abnormal	FALSE	abnormal		88.32	2.64
LAVolume	normal	FALSE	normal		38.08	8.96
LAVolume	normal	FALSE	normal		58.72	-23.14
LAVolume	normal	FALSE	normal		47	10
LAVolume	abnormal	FALSE	abnormal		66.41	12.83
LAVolume	normal	FALSE	normal		36.54	-8.91
LAVolume	normal	FALSE	normal		36.23	8.46
LAVolume	normal	FALSE	normal		46.12	34.25
LAVolume	normal	FALSE	normal		54.12	-0.27
LAVolume	normal	FALSE	normal		55.25	6.5
LAVolume	normal	FALSE	normal		55.95	3.01
LAVolume	normal	FALSE	normal		48.22	-1.54
LAVolume	normal	FALSE	normal		60.94	1.88
LAVolume	normal	FALSE	normal		50.21	-1.57
LAVolume	normal	FALSE	normal		43.54	-0.9
LAVolume	normal	FALSE	normal		37.15	0.42
LAVolume	abnormal	FALSE	abnormal		86.86	-14.26
LAVolume	normal	FALSE	abnormal		58.29	14.48
LAVolume	normal	FALSE	normal		40.61	6.83
LAVolume	normal	FALSE	normal		34.51	-0.96
LAVolume	normal	FALSE	normal		46.46	12.92
LAVolume	normal	FALSE	normal		58.52	-1.82
LAVolume	abnormal	FALSE	abnormal		109.95	54.7
LAVolume	abnormal	FALSE	abnormal		78.2	4.63
LAVolume	normal	FALSE	normal		66.45	-7.09
LAVolume	abnormal	FALSE	abnormal		102.55	-2.88
LAVolume	abnormal	FALSE	abnormal		127.37	0.74
LAVolume	normal	FALSE	normal		50.99	0.36
LAVolume	normal	FALSE	abnormal		57.64	5.28
LAVolume	abnormal	FALSE	abnormal		66.54	-4.9
LAVolume	normal	FALSE	normal		63.86	6.71
LAVolume	abnormal	FALSE	abnormal		62.59	1.18
LAVolume	normal	FALSE	normal		33.53	1.06
LAVolume	abnormal	FALSE	abnormal		96.74	-3.07
LAVolume	normal	FALSE	normal		48.74	-4.51
LAVolume	normal	FALSE	normal		52.12	-1.74
LAVolume	normal	FALSE	normal		24.34	-1.31
LAVolume	normal	FALSE	normal		62.28	10.56
LAVolume	normal	FALSE	normal		48.78	-30.42
LAVolume	normal	FALSE	normal		49.77	-0.25
LAVolume	normal	FALSE	normal		46.07	0.14
LAVolume	normal	FALSE	normal		29.53	5.07
LAVolume	normal	FALSE	normal		38.42	10.85
LAVolume	abnormal	FALSE	abnormal		92.94	-6.1
LAVolume	normal	FALSE	normal		33.21	0.43
LAVolume	normal	FALSE	normal		53.52	3.04
LAVolume	normal	FALSE	normal		53.01	-3.96
LAVolume	abnormal	FALSE	normal		58.87	-12.24
LAVolume	normal	FALSE	normal		52.97	2.95
LAVolume	normal	FALSE	normal		38.03	16.07
LAVolume	abnormal	FALSE	abnormal		98.88	-10.23
LAVolume	normal	FALSE	normal		36	13.02
LAVolume	normal	FALSE	normal		32.16	0.41
LAVolume	normal	FALSE	normal		39.26	-0.96
LAVolume	normal	FALSE	normal		71.88	-0.22
LAVolume	abnormal	FALSE	abnormal		89.98	-11.83
LAVolume	normal	FALSE	normal		39.12	-3.75
LAVolume	normal	FALSE	normal		39.97	0.71
LAVolume	abnormal	FALSE	normal		61.56	-8.87
LAVolume	abnormal	FALSE	abnormal		92.64	3.29
LAVolume	normal	FALSE	abnormal		55.94	17.63
LAVolume	abnormal	FALSE	abnormal		119.16	31.62
LAVolume	abnormal	FALSE	abnormal		66.36	11.68
LAVolume	normal	FALSE	normal		69.66	1.33
LAVolume	normal	FALSE	normal		55.05	-0.83
LAVolume	normal	FALSE	normal		47.69	-4.61
LAVolume	normal	FALSE	normal		35.44	0.88
LAVolume	normal	FALSE	normal		35.71	-2.5
LAVolume	abnormal	FALSE	abnormal		79.99	0
LAVolume	abnormal	FALSE	abnormal		97.89	9.79
LAVolume	normal	FALSE	normal		40.31	18.63
LAVolume	normal	FALSE	normal		50.4	0.8
LAVolume	normal	FALSE	normal		73.31	0.27
LAVolume	normal	FALSE	normal		49.17	-3.65
LAVolume	abnormal	FALSE	abnormal		90.91	-0.25
LAVolume	normal	FALSE	normal		47.54	-2.9
LAVolume	normal	FALSE	normal		51.81	-4.64
LAVolume	abnormal	FALSE	abnormal		62.33	-9.32
LAVolume	normal	FALSE	normal		30.73	1.3
LAVolume	normal	FALSE	normal		30.22	-7.54
LAVolume	normal	FALSE	normal		30.99	-2
LAVolume	normal	FALSE	normal		41.61	2.76
LAVolume	normal	FALSE	normal		34.65	5.31
LAVolume	abnormal	FALSE	abnormal		94.24	-5.51
LAVolume	abnormal	FALSE	abnormal		74.6	13.2
LAVolume	abnormal	FALSE	abnormal		82.79	-4.4
LAVolume	normal	FALSE	normal		12.69	-0.61
LAVolume	abnormal	FALSE	abnormal		80.68	3.37
LAVolume	normal	FALSE	normal		50.34	11.46
LAVolume	abnormal	FALSE	normal		76.02	-3.74
LAVolume	abnormal	FALSE	abnormal		88.56	-4.17
LAVolume	normal	FALSE	normal		41.31	-0.56
LAVolume	normal	FALSE	normal		46.7	1.4
LAVolume	abnormal	FALSE	abnormal		65.01	0.02
LAVolume	normal	FALSE	normal		49.96	-8.06
LAVolume	normal	FALSE	normal		52.81	3.62
LAVolume	normal	FALSE	abnormal		68.22	18.44
LAVolume	normal	FALSE	normal		37.27	1.86
LAVolume	normal	FALSE	normal		47.1	-17.84
LAVolume	normal	FALSE	normal		51.85	-2.28
LAVolume	normal	FALSE	normal		43.42	-9.14
LAVolume	normal	FALSE	normal		41.66	-6.67
LAVolume	abnormal	FALSE	abnormal		99.14	-17.71
LAVolume	normal	FALSE	normal		50.41	2.83
LAVolume	abnormal	FALSE	abnormal		65.41	-5.17
LAVolume	normal	FALSE	normal		47.91	3.83
LAVolume	normal	FALSE	normal		59.55	-4.51
LAVolume	normal	FALSE	normal		69.35	2.7
LAVolume	normal	FALSE	normal		26.85	1.44
LAVolume	abnormal	FALSE	abnormal		93.49	-7
LAVolume	normal	FALSE	normal		46.75	-2.48
LAVolume	normal	FALSE	normal		46.49	0.98
LAVolume	normal	FALSE	normal		33.14	-3.71
LAVolume	abnormal	FALSE	normal		73.54	-9.27
LAVolume	normal	FALSE	normal		48.59	5.18
LAVolume	abnormal	FALSE	abnormal		63.13	-1.72
LAVolume	normal	FALSE	normal		45.72	-0.55
LAVolume	abnormal	FALSE	abnormal		121.04	-1.91
LAVolume	normal	FALSE	normal		38.24	-0.99
LAVolume	normal	FALSE	normal		63.05	-5.79
LAVolume	abnormal	FALSE	normal		60.7	-46.06
LAVolume	normal	FALSE	normal		46.64	-2.7
LAVolume	normal	FALSE	normal		45.47	-11.04
LAVolume	abnormal	FALSE	abnormal		81.58	0.86
LAVolume	normal	FALSE	normal		60.95	3.9
LAVolume	normal	FALSE	normal		52.24	4.49
LAVolume	abnormal	FALSE	abnormal		99.48	-1.02
LAVolume	normal	FALSE	normal		37.93	3.87
LAVolume	normal	FALSE	normal		49.05	6.11
LAVolume	normal	FALSE	normal		58.79	-0.4
LAVolume	normal	FALSE	normal		42.91	-4.16
LAVolume	normal	FALSE	normal		63.59	-2.8
LAVolume	abnormal	FALSE	abnormal		59.2	0.2
LAVolume	abnormal	FALSE	abnormal		86.71	1.42
LAVolume	abnormal	FALSE	normal		61.01	-5.97
LAVolume	normal	FALSE	normal		46.88	-8.22
LAVolume	normal	FALSE	normal		58.14	22.26
LAVolume	normal	FALSE	normal		38.08	6.16
LAVolume	normal	FALSE	normal		53.51	7.02
LAVolume	normal	FALSE	normal		39.69	-11.96
LAVolume	normal	FALSE	normal		58.24	2.49
LAVolume	normal	FALSE	normal		28.39	-10.85
LAVolume	normal	FALSE	normal		32.53	17.06
LAVolume	normal	FALSE	normal		37.23	2.46
LAVolume	normal	FALSE	normal		49.45	-5.09
LAVolume	normal	FALSE	normal		44.8	-4.39
LAVolume	normal	FALSE	normal		37.06	0.12
LAVolume	normal	FALSE	normal		23.2	-2.13
LAVolume	normal	FALSE	abnormal		62.13	18.26
LAVolume	abnormal	FALSE	abnormal		92.36	-20.26
LAVolume	normal	FALSE	normal		34.26	2.01
LAVolume	normal	FALSE	normal		32.63	-13.95
LAVolume	normal	FALSE	normal		47.45	-1.08
LAVolume	normal	FALSE	normal		65.39	0.79
LAVolume	normal	FALSE	normal		40.5	-2.99
LAVolume	normal	FALSE	normal		35.46	-7.07
LAVolume	normal	FALSE	normal		34.17	2.35
LAVolume	normal	FALSE	normal		32.34	-7.33
LAVolume	abnormal	FALSE	normal		66.59	-4.8
LAVolume	normal	FALSE	normal		36.02	-1.07
LAVolume	normal	FALSE	normal		43.74	-6.51
LAVolume	normal	FALSE	normal		47.97	1.44
LAVolume	normal	FALSE	normal		32.34	-3.31
LAVolume	normal	FALSE	normal		65.32	-1.34
LAVolume	normal	FALSE	normal		50.13	0.27
LAVolume	normal	FALSE	normal		50.32	-17.2
LAVolume	normal	FALSE	normal		54.8	7.61
LAVolume	normal	FALSE	normal		50.71	-0.57
LAVolume	normal	FALSE	normal		38.32	10.65
LAVolume	abnormal	FALSE	abnormal		86.75	13.51
LAVolume	normal	FALSE	normal		65.67	3.64
LAVolume	normal	FALSE	normal		69.79	1.59
LAVolume	normal	FALSE	normal		43.74	-12.51
LAVolume	normal	FALSE	normal		35.88	-0.02
LAVolume	normal	FALSE	normal		57.84	0.13
LAVolume	normal	FALSE	normal		51.43	10.87
LAVolume	normal	FALSE	normal		38.32	0.64
LAVolume	normal	FALSE	normal		58.98	3.29
LAVolume	normal	FALSE	normal		68.46	-0.56
LAVolume	normal	FALSE	normal		47.89	7.65
LAVolume	normal	FALSE	normal		50.97	-12.04
LAVolume	normal	FALSE	normal		48.82	1.64
LAVolume	normal	FALSE	normal		49.35	-19.29
LAVolume	abnormal	FALSE	abnormal		109.86	1.73
LAVolume	normal	FALSE	normal		52.73	1.47
LAVolume	abnormal	FALSE	abnormal		87.16	-30.22
LAVolume	normal	FALSE	normal		55.73	8.67
LAVolume	abnormal	FALSE	abnormal		69.7	-0.59
LAVolume	abnormal	FALSE	normal		67.95	-37.38
LAVolume	abnormal	FALSE	abnormal		65.07	0.15
LAVolume	normal	FALSE	normal		28.99	1.99
LAVolume	abnormal	FALSE	abnormal		68.75	1.5
LAVolume	normal	FALSE	abnormal		64.66	15.33
LAVolume	normal	FALSE	normal		46.2	1.98
LAVolume	abnormal	FALSE	abnormal		93.68	1.37
LAVolume	abnormal	FALSE	abnormal		124.72	23.32
LAVolume	normal	FALSE	normal		45.94	-12.99
LAVolume	normal	FALSE	normal		51.25	0.5
LAVolume	abnormal	FALSE	abnormal		99.22	-2.3
LAVolume	normal	FALSE	normal		53.19	10.17
LAVolume	normal	FALSE	abnormal		51.61	15.23
LAVolume	normal	FALSE	normal		48.01	4.03
LAVolume	normal	FALSE	normal		57.67	-0.64
LAVolume	normal	FALSE	normal		50	-3.99
LAVolume	normal	FALSE	normal		19.79	3.58
LAVolume	normal	FALSE	normal		44.25	-12.27
LAVolume	normal	FALSE	normal		46.79	5.58
LAVolume	normal	FALSE	normal		33.3	0.64
LAVolume	normal	FALSE	normal		31.06	0.12
LAVolume	abnormal	FALSE	normal		69.08	-15.83
LAVolume	normal	FALSE	normal		28.84	3.68
LAVolume	normal	FALSE	normal		42.93	9.86
LAVolume	normal	FALSE	normal		39.28	-7.42
LAVolume	abnormal	FALSE	abnormal		98.94	-0.48
LAVolume	abnormal	FALSE	abnormal		78.99	13.98
LAVolume	abnormal	FALSE	normal		63.16	-29.66
LAVolume	abnormal	FALSE	abnormal		109.82	6.75
LAVolume	normal	FALSE	normal		41.21	-3.53
LAVolume	normal	FALSE	normal		41.37	-3.76
LAVolume	abnormal	FALSE	abnormal		82.98	-2.02
LAVolume	abnormal	FALSE	abnormal		108.27	-31.49
LAVolume	abnormal	FALSE	abnormal		81.4	0.81
LAVolume	abnormal	FALSE	abnormal		65.1	4.21
LAVolume	normal	FALSE	normal		31.79	-0.42
LAVolume	normal	FALSE	normal		57.65	6.18
LAVolume	normal	FALSE	normal		70.91	-4.61
LAVolume	normal	FALSE	normal		53.14	-3.71
LAVolume	abnormal	FALSE	normal		59.71	-31.53
LAVolume	normal	FALSE	normal		37.02	-19.94
LAVolume	normal	FALSE	normal		43.45	8.9
LAVolume	normal	FALSE	normal		54.57	21.15
LAVolume	normal	FALSE	normal		31.62	-12.75
LAVolume	abnormal	FALSE	abnormal		65.49	-0.03
LAVolume	normal	FALSE	normal		43.32	6.64
LAVolume	abnormal	FALSE	abnormal		75.96	-2.06
LAVolume	normal	FALSE	normal		61.71	12.6
LAVolume	normal	FALSE	normal		46.55	1.11
LAVolume	normal	FALSE	normal		40.46	12.93
LAVolume	normal	FALSE	normal		37.97	-15.23
LAVolume	normal	FALSE	normal		64.95	-14.09
LAVolume	abnormal	FALSE	abnormal		89.33	24.67
LAVolume	abnormal	FALSE	abnormal		93.9	-2.92
LAVolume	normal	FALSE	normal		47.45	2.9
LAVolume	normal	FALSE	normal		61.14	-3.7
LAVolume	abnormal	FALSE	normal		60.26	-9.21
LAVolume	abnormal	FALSE	abnormal		59.97	0.73
LAVolume	normal	FALSE	normal		32.73	-6.53
LAVolume	normal	FALSE	normal		49.79	1.59
LAVolume	normal	FALSE	normal		51.46	12.92
LAVolume	normal	FALSE	normal		57.38	-0.15
LAVolume	normal	FALSE	normal		36.76	1.53
LAVolume	abnormal	FALSE	abnormal		56.36	-0.31
LAVolume	normal	FALSE	normal		36.51	-24.97
LAVolume	normal	FALSE	normal		56.41	6.83
LAVolume	normal	FALSE	normal		50.3	-5.38
LAVolume	abnormal	FALSE	abnormal		92.37	-3.25
LAVolume	abnormal	FALSE	abnormal		59.26	-3.46
LAVolume	abnormal	FALSE	abnormal		84.71	3.42
LAVolume	normal	FALSE	normal		59.04	2.08
LAVolume	abnormal	FALSE	abnormal		69.81	0.03
LAVolume	normal	FALSE	normal		55.49	8.99
LAVolume	abnormal	FALSE	abnormal		83.64	-0.7
LAVolume	normal	FALSE	normal		34.84	-12.3
LAVolume	normal	FALSE	normal		50.2	-1.59
LAVolume	normal	FALSE	normal		59.83	5.66
LAVolume	normal	FALSE	abnormal		59.5	9.14
LAVolume	normal	FALSE	normal		59.62	-4.75
LAVolume	normal	FALSE	normal		35.73	-10.52
LAVolume	normal	FALSE	normal		45.58	-0.83
LAVolume	normal	FALSE	normal		39.9	-0.67
LAVolume	normal	FALSE	normal		46.54	9.68
LAVolume	normal	FALSE	normal		33.7	-6.59
LAVolume	abnormal	FALSE	abnormal		84.8	-2.99
LAVolume	normal	FALSE	normal		33.77	-0.45
LAVolume	abnormal	FALSE	abnormal		73.8	-0.39
LAVolume	normal	FALSE	normal		52.16	9.7
LAVolume	normal	FALSE	normal		59.13	-3.72
LAVolume	normal	FALSE	normal		66.89	-8.2
LAVolume	normal	FALSE	normal		43.63	-4.73
LAVolume	normal	FALSE	normal		74.52	15.05
LAVolume	normal	FALSE	normal		56.86	1.72
LAVolume	abnormal	FALSE	abnormal		83.36	-3.26
LAVolume	normal	FALSE	abnormal		57.66	22.5
LAVolume	abnormal	FALSE	abnormal		68.05	2.29
LAVolume	normal	FALSE	normal		34.03	-0.33
LAVolume	normal	FALSE	normal		67.07	21.56
LAVolume	abnormal	FALSE	abnormal		98.82	-0.35
LAVolume	normal	FALSE	normal		30.67	-0.09
LAVolume	normal	FALSE	normal		42.65	-0.69
LAVolume	normal	FALSE	normal		50.63	-2.73
LAVolume	normal	FALSE	normal		35.16	0.33
LAVolume	normal	FALSE	normal		48.06	4.12
LAVolume	normal	FALSE	normal		26.63	-0.02
LAVolume	normal	FALSE	normal		56.8	-2.39
LAVolume	normal	FALSE	normal		45.52	13.04
LAVolume	abnormal	FALSE	abnormal		134.31	-1.37
LAVolume	abnormal	FALSE	abnormal		81.31	-12.61
LAVolume	normal	FALSE	normal		58.95	-0.09
LAVolume	abnormal	FALSE	abnormal		97.65	-12.68
LAVolume	normal	FALSE	normal		52.31	0.62
LAVolume	abnormal	FALSE	normal		60.63	-10.14
LAVolume	normal	FALSE	normal		55.09	-1.81
LAVolume	abnormal	FALSE	abnormal		72.53	21.06
LAVolume	abnormal	FALSE	abnormal		105.74	9.49
LAVolume	normal	FALSE	normal		36.72	-0.54
LAVolume	normal	FALSE	normal		47.17	-1.65
LAVolume	normal	FALSE	normal		43.89	-26.2
LAVolume	normal	FALSE	normal		64.77	-1.41
LAVolume	abnormal	FALSE	abnormal		65.93	7.87
LAVolume	normal	FALSE	normal		40.66	4.18
LAVolume	normal	FALSE	normal		34.4	18.8
LAVolume	normal	FALSE	normal		45.82	-4.35
LAVolume	abnormal	FALSE	abnormal		122.14	8.69
LAVolume	abnormal	FALSE	abnormal		86.15	10.3
LAVolume	abnormal	FALSE	abnormal		68.79	-5.11
LAVolume	normal	FALSE	normal		35.98	-0.02
LAVolume	normal	FALSE	normal		32.67	-6.65
LAVolume	normal	FALSE	normal		49.01	10.03
LAVolume	normal	FALSE	normal		30.1	0.21
LAVolume	normal	FALSE	normal		30.42	-7.14
LAVolume	normal	FALSE	normal		43.68	-0.62
LAVolume	normal	FALSE	normal		56.67	-2.64
LAVolume	abnormal	FALSE	abnormal		116.89	6.88
LAVolume	normal	FALSE	normal		49.76	-0.47
LAVolume	normal	FALSE	normal		45.88	-8.23
LAVolume	normal	FALSE	normal		37.13	2.07
LAVolume	normal	FALSE	normal		33.82	4.27
LAVolume	normal	FALSE	normal		38.43	-9.13
LAVolume	normal	FALSE	normal		30.39	9.38
LAVolume	abnormal	FALSE	abnormal		69.64	3.28
LAVolume	normal	FALSE	normal		64.12	0.25
LAVolume	normal	FALSE	normal		31.45	-7.25
LAVolume	normal	FALSE	normal		33.82	-4.35
LAVolume	normal	FALSE	normal		40.79	1.69
LAVolume	abnormal	FALSE	abnormal		70.31	4.63
LAVolume	abnormal	FALSE	normal		67.43	-15.94
LAVolume	normal	FALSE	normal		44.84	13.69
LAVolume	normal	FALSE	normal		39.35	0.7
LAVolume	normal	FALSE	normal		34.29	0.88
LAVolume	abnormal	FALSE	abnormal		91.93	-22.13
LAVolume	abnormal	FALSE	abnormal		60.12	-1.75
LAVolume	normal	FALSE	normal		52.94	-0.77
LAVolume	abnormal	FALSE	abnormal		170.54	9.09
LAVolume	abnormal	FALSE	abnormal		67	4.9
LAVolume	normal	FALSE	normal		29.15	1.08
LAVolume	abnormal	FALSE	abnormal		55.9	5.81
LAVolume	normal	FALSE	normal		54	0.2
LAVolume	normal	FALSE	normal		37.19	2.38
LAVolume	normal	FALSE	normal		39.02	-25.94
LAVolume	normal	FALSE	normal		46.8	-3.73
LAVolume	normal	FALSE	normal		44.53	-4.92
LAVolume	abnormal	FALSE	abnormal		86.42	14.85
LAVolume	abnormal	FALSE	abnormal		79.24	-1.51
LAVolume	abnormal	FALSE	abnormal		84.61	13.22
LAVolume	normal	FALSE	normal		50.57	8.51
LAVolume	normal	FALSE	abnormal		77.34	14.68
LAVolume	abnormal	FALSE	abnormal		94.85	1.62
LAVolume	normal	FALSE	normal		47.33	0.67
LAVolume	normal	FALSE	normal		40.67	1.35
LAVolume	normal	FALSE	normal		32.02	0.05
LAVolume	normal	FALSE	normal		50.35	0.7
LAVolume	abnormal	FALSE	normal		57.9	-4.18
LAVolume	normal	FALSE	normal		43.5	5.01
LAVolume	normal	FALSE	normal		44.79	5.59
[truncated: 24,010 more rows]

## Sheet: FigS4
Measurement	echo_cat	ssl_cat	cmr_cat
LAVolume	normal	normal
LAVolume	abnormal	abnormal
LAVolume	normal	normal
LAVolume	normal	normal
LAVolume	normal	normal
LAVolume	normal	normal
LAVolume	abnormal	abnormal
LAVolume	abnormal	abnormal
LAVolume	normal	normal
LAVolume	normal	normal
LAVolume	normal	normal
LAVolume	abnormal	abnormal
LAVolume	normal	normal
LAVolume	normal	normal
LAVolume	normal	normal
LAVolume	normal	normal
LAVolume	normal	normal
LAVolume	normal	normal
LAVolume	normal	normal
LAVolume	normal	normal
LAVolume	normal	normal
LAVolume	normal	normal
LAVolume	normal	normal
LAVolume	abnormal	abnormal
LAVolume	normal	normal
LAVolume	normal	normal
LAVolume	normal	normal
LAVolume	abnormal	abnormal
LAVolume	normal	abnormal
LAVolume	abnormal	abnormal
LAVolume	normal	normal
LAVolume	normal	normal
LAVolume	normal	normal
LAVolume	abnormal	normal
LAVolume	normal	normal
LAVolume	normal	normal
LAVolume	abnormal	abnormal
LAVolume	normal	normal
LAVolume	normal	normal
LAVolume	normal	normal
LAVolume	abnormal	abnormal
LAVolume	abnormal	abnormal
LAVolume	normal	normal
LAVolume	normal	normal
LAVolume	normal	normal
LAVolume	normal	normal
LAVolume	abnormal	abnormal
LAVolume	normal	normal
LAVolume	normal	normal
LAVolume	normal	normal
LAVolume	abnormal	abnormal
LAVolume	abnormal	abnormal
LAVolume	normal	normal
LAVolume	abnormal	abnormal
LAVolume	normal	normal
LAVolume	normal	normal
LAVolume	normal	abnormal
LAVolume	abnormal	abnormal
LAVolume	abnormal	abnormal
LAVolume	normal	normal
LAVolume	abnormal	abnormal
LAVolume	abnormal	abnormal
LAVolume	normal	normal
LAVolume	normal	normal
LAVolume	abnormal	abnormal
LAVolume	abnormal	abnormal
LAVolume	normal	normal
LAVolume	normal	normal
LAVolume	normal	normal
LAVolume	normal	normal
LAVolume	normal	normal
LAVolume	normal	normal
LAVolume	abnormal	abnormal
LAVolume	normal	normal
LAVolume	normal	normal
LAVolume	normal	normal
LAVolume	normal	normal
LAVolume	normal	abnormal
LAVolume	normal	normal
LAVolume	abnormal	abnormal
LAVolume	normal	normal
LAVolume	abnormal	abnormal
LAVolume	normal	normal
LAVolume	abnormal	abnormal
LAVolume	normal	normal
LAVolume	normal	normal
LAVolume	abnormal	abnormal
LAVolume	normal	normal
LAVolume	normal	normal
LAVolume	normal	abnormal
LAVolume	abnormal	abnormal
LAVolume	normal	normal
LAVolume	abnormal	normal
LAVolume	abnormal	abnormal
LAVolume	normal	normal
LAVolume	abnormal	abnormal
LAVolume	normal	normal
LAVolume	normal	normal
LAVolume	normal	normal
LAVolume	abnormal	abnormal
LAVolume	abnormal	abnormal
LAVolume	normal	normal
LAVolume	normal	normal
LAVolume	abnormal	abnormal
LAVolume	normal	normal
LAVolume	abnormal	abnormal
LAVolume	normal	normal
LAVolume	normal	normal
LAVolume	normal	normal
LAVolume	normal	normal
LAVolume	normal	normal
LAVolume	abnormal	abnormal
LAVolume	abnormal	abnormal
LAVolume	abnormal	normal
LAVolume	normal	normal
LAVolume	normal	normal
LAVolume	normal	normal
LAVolume	abnormal	abnormal
LAVolume	abnormal	abnormal
LAVolume	abnormal	abnormal
LAVolume	abnormal	abnormal
LAVolume	normal	normal
LAVolume	normal	normal
LAVolume	normal	normal
LAVolume	normal	normal
LAVolume	abnormal	abnormal
LAVolume	normal	normal
LAVolume	normal	normal
LAVolume	normal	normal
LAVolume	normal	normal
LAVolume	abnormal	abnormal
LAVolume	normal	normal
LAVolume	normal	normal
LAVolume	normal	normal
LAVolume	normal	normal
LAVolume	abnormal	abnormal
LAVolume	normal	normal
LAVolume	normal	normal
LAVolume	normal	normal
LAVolume	normal	normal
LAVolume	normal	normal
LAVolume	abnormal	normal
LAVolume	normal	normal
LAVolume	normal	normal
LAVolume	abnormal	abnormal
LAVolume	abnormal	abnormal
LAVolume	abnormal	normal
LAVolume	abnormal	abnormal
LAVolume	normal	normal
LAVolume	normal	normal
LAVolume	normal	normal
LAVolume	normal	normal
LAVolume	normal	normal
LAVolume	normal	normal
LAVolume	normal	abnormal
LAVolume	normal	normal
LAVolume	abnormal	abnormal
LAVolume	normal	normal
LAVolume	abnormal	abnormal
LAVolume	normal	normal
LAVolume	abnormal	abnormal
LAVolume	normal	normal
LAVolume	normal	normal
LAVolume	abnormal	abnormal
LAVolume	normal	normal
LAVolume	normal	abnormal
LAVolume	abnormal	abnormal
LAVolume	normal	normal
LAVolume	normal	normal
LAVolume	normal	normal
LAVolume	normal	normal
LAVolume	abnormal	abnormal
LAVolume	abnormal	abnormal
LAVolume	normal	normal
LAVolume	normal	normal
LAVolume	abnormal	abnormal
LAVolume	normal	normal
LAVolume	normal	normal
LAVolume	abnormal	abnormal
LAVolume	normal	normal
LAVolume	abnormal	normal
LAVolume	normal	normal
LAVolume	normal	normal
LAVolume	normal	normal
LAVolume	normal	normal
LAVolume	normal	normal
LAVolume	normal	normal
LAVolume	normal	normal
LAVolume	abnormal	normal
LAVolume	normal	normal
LAVolume	normal	normal
LAVolume	abnormal	abnormal
LAVolume	normal	abnormal
LAVolume	normal	normal
LAVolume	normal	normal
LAVolume	abnormal	normal
LAVolume	normal	normal
LAVolume	abnormal	abnormal
LAVolume	normal	normal
LAVolume	abnormal	abnormal
LAVolume	normal	normal
LAVolume	normal	normal
LAVolume	normal	normal
LAVolume	abnormal	normal
LAVolume	normal	normal
LAVolume	abnormal	normal
LAVolume	normal	normal
LAVolume	normal	abnormal
LAVolume	normal	normal
LAVolume	normal	normal
LAVolume	normal	normal
LAVolume	normal	normal
LAVolume	normal	normal
LAVolume	abnormal	normal
LAVolume	normal	normal
LAVolume	normal	normal
LAVolume	normal	normal
LAVolume	abnormal	abnormal
LAVolume	normal	normal
LAVolume	normal	normal
LAVolume	normal	normal
LAVolume	normal	normal
LAVolume	normal	normal
LAVolume	abnormal	normal
LAVolume	abnormal	abnormal
LAVolume	normal	normal
LAVolume	abnormal	abnormal
LAVolume	normal	normal
LAVolume	normal	normal
LAVolume	abnormal	normal
LAVolume	normal	normal
LAVolume	abnormal	normal
LAVolume	abnormal	abnormal
LAVolume	abnormal	normal
LAVolume	abnormal	abnormal
LAVolume	normal	abnormal
LAVolume	normal	normal
LAVolume	normal	normal
LAVolume	normal	normal
LAVolume	normal	normal
LAVolume	normal	normal
LAVolume	normal	normal
LAVolume	normal	normal
LAVolume	normal	abnormal
LAVolume	normal	normal
LAVolume	abnormal	normal
LAVolume	abnormal	normal
LAVolume	abnormal	abnormal
LAVolume	abnormal	abnormal
LAVolume	abnormal	normal
LAVolume	normal	normal
LAVolume	normal	abnormal
LAVolume	abnormal	normal
LAVolume	abnormal	abnormal
LAVolume	normal	normal
LAVolume	abnormal	normal
LAVolume	normal	normal
LAVolume	normal	normal
LAVolume	abnormal	abnormal
LAVolume	normal	normal
LAVolume	normal	normal
LAVolume	normal	normal
LAVolume	abnormal	normal
LAVolume	normal	normal
LAVolume	normal	normal
LAVolume	normal	normal
LAVolume	normal	normal
LAVolume	normal	abnormal
LAVolume	abnormal	abnormal
LAVolume	normal	normal
LAVolume	normal	normal
LAVolume	abnormal	abnormal
LAVolume	normal	normal
LAVolume	normal	normal
LAVolume	normal	normal
LAVolume	abnormal	normal
LAVolume	normal	normal
LAVolume	abnormal	abnormal
LAVolume	normal	normal
LAVolume	normal	normal
LAVolume	abnormal	normal
LAVolume	abnormal	abnormal
LAVolume	normal	normal
LAVolume	normal	abnormal
LAVolume	abnormal	abnormal
LAVolume	abnormal	normal
LAVolume	normal	normal
LAVolume	normal	normal
LAVolume	abnormal	abnormal
LAVolume	normal	normal
LAVolume	normal	normal
LAVolume	normal	abnormal
LAVolume	normal	normal
LAVolume	normal	normal
LAVolume	abnormal	abnormal
LAVolume	normal	normal
LAVolume	normal	normal
LAVolume	abnormal	abnormal
LAVolume	abnormal	abnormal
LAVolume	normal	normal
LAVolume	abnormal	normal
LAVolume	abnormal	abnormal
LAVolume	abnormal	abnormal
LAVolume	normal	normal
LAVolume	normal	normal
LAVolume	abnormal	abnormal
LAVolume	normal	normal
LAVolume	normal	normal
LAVolume	normal	normal
LAVolume	abnormal	abnormal
LAVolume	abnormal	abnormal
LAVolume	normal	normal
LAVolume	normal	normal
LAVolume	abnormal	abnormal
LAVolume	abnormal	abnormal
LAVolume	normal	normal
LAVolume	normal	normal
LAVolume	normal	normal
LAVolume	normal	normal
LAVolume	normal	normal
LAVolume	normal	normal
LAVolume	normal	normal
LAVolume	normal	normal
LAVolume	normal	normal
LAVolume	normal	abnormal
LAVolume	abnormal	abnormal
LAVolume	normal	normal
LAVolume	normal	normal
LAVolume	abnormal	abnormal
LAVolume	abnormal	abnormal
LAVolume	normal	normal
LAVolume	normal	normal
LAVolume	normal	normal
LAVolume	normal	normal
LAVolume	normal	abnormal
LAVolume	normal	abnormal
LAVolume	abnormal	normal
LAVolume	normal	normal
LAVolume	normal	normal
LAVolume	abnormal	abnormal
LAVolume	abnormal	abnormal
LAVolume	normal	normal
LAVolume	abnormal	abnormal
LAVolume	normal	normal
LAVolume	normal	normal
LAVolume	normal	abnormal
LAVolume	normal	normal
LAVolume	normal	normal
LAVolume	normal	normal
LAVolume	abnormal	normal
LAVolume	abnormal	abnormal
LAVolume	normal	normal
LAVolume	normal	normal
LAVolume	abnormal	abnormal
LAVolume	normal	normal
LAVolume	abnormal	abnormal
LAVolume	normal	normal
LAVolume	normal	normal
LAVolume	normal	normal
LAVolume	abnormal	abnormal
LAVolume	normal	normal
LAVolume	normal	normal
LAVolume	normal	normal
LAVolume	normal	normal
LAVolume	normal	normal
LAVolume	normal	normal
LAVolume	abnormal	abnormal
LAVolume	normal	normal
LAVolume	normal	abnormal
LAVolume	abnormal	abnormal
LAVolume	normal	normal
LAVolume	abnormal	abnormal
LAVolume	abnormal	normal
LAVolume	abnormal	abnormal
LAVolume	abnormal	abnormal
LAVolume	normal	normal
LAVolume	normal	normal
LAVolume	normal	normal
LAVolume	abnormal	abnormal
LAVolume	normal	normal
LAVolume	abnormal	abnormal
LAVolume	normal	normal
LAVolume	normal	normal
LAVolume	abnormal	abnormal
LAVolume	abnormal	abnormal
LAVolume	abnormal	abnormal
LAVolume	normal	normal
LAVolume	abnormal	abnormal
LAVolume	normal	normal
LAVolume	normal	normal
LAVolume	normal	normal
LAVolume	normal	normal
LAVolume	normal	normal
LAVolume	normal	abnormal
LAVolume	abnormal	abnormal
LAVolume	normal	normal
LAVolume	normal	normal
LAVolume	normal	normal
LAVolume	abnormal	abnormal
LAVolume	normal	normal
LAVolume	normal	normal
LAVolume	abnormal	abnormal
LAVolume	abnormal	normal
LAVolume	normal	normal
LAVolume	normal	normal
LAVolume	normal	normal
LAVolume	normal	normal
LAVolume	normal	normal
LAVolume	normal	normal
LAVolume	abnormal	abnormal
LAVolume	normal	normal
LAVolume	normal	normal
LAVolume	normal	normal
LAVolume	normal	normal
LAVolume	abnormal	normal
LAVolume	normal	normal
LAVolume	normal	normal
LAVolume	abnormal	abnormal
LAVolume	abnormal	abnormal
LAVolume	normal	normal
LAVolume	normal	normal
LAVolume	normal	normal
LAVolume	normal	normal
LAVolume	normal	normal
LAVolume	normal	normal
LAVolume	normal	normal
LAVolume	abnormal	normal
LAVolume	normal	normal
LAVolume	abnormal	normal
LAVolume	normal	abnormal
LAVolume	normal	normal
LAVolume	abnormal	abnormal
LAVolume	abnormal	normal
LAVolume	abnormal	abnormal
LAVolume	abnormal	normal
LAVolume	normal	abnormal
LAVolume	abnormal	abnormal
LAVolume	normal	normal
LAVolume	abnormal	abnormal
LAVolume	normal	normal
LAVolume	normal	normal
LAVolume	normal	normal
LAVolume	normal	normal
LAVolume	abnormal	abnormal
LAVolume	normal	normal
LAVolume	normal	abnormal
LAVolume	normal	normal
LAVolume	normal	normal
LAVolume	abnormal	abnormal
LAVolume	abnormal	abnormal
LAVolume	abnormal	abnormal
LAVolume	abnormal	abnormal
LAVolume	abnormal	abnormal
LAVolume	normal	normal
LAVolume	normal	normal
LAVolume	normal	normal
LAVolume	normal	normal
LAVolume	normal	normal
LAVolume	normal	normal
LAVolume	normal	normal
LAVolume	normal	normal
LAVolume	abnormal	abnormal
LAVolume	abnormal	abnormal
LAVolume	normal	normal
LAVolume	normal	normal
LAVolume	normal	normal
LAVolume	normal	normal
LAVolume	abnormal	abnormal
LAVolume	normal	normal
LAVolume	normal	normal
LAVolume	normal	normal
LAVolume	normal	abnormal
LAVolume	normal	normal
LAVolume	normal	normal
LAVolume	normal	normal
LAVolume	normal	normal
LAVolume	normal	normal
LAVolume	abnormal	abnormal
LAVolume	abnormal	abnormal
LAVolume	normal	normal
LAVolume	abnormal	abnormal
LAVolume	abnormal	abnormal
LAVolume	normal	normal
LAVolume	abnormal	abnormal
LAVolume	normal	normal
LAVolume	normal	normal
LAVolume	normal	normal
LAVolume	normal	normal
LAVolume	normal	normal
LAVolume	normal	normal
LAVolume	normal	normal
LAVolume	normal	normal
LAVolume	normal	normal
LAVolume	normal	normal
LAVolume	normal	normal
LAVolume	normal	normal
LAVolume	abnormal	abnormal
LAVolume	normal	normal
LAVolume	normal	normal
LAVolume	abnormal	abnormal
LAVolume	abnormal	abnormal
LAVolume	normal	normal
LAVolume	normal	normal
LAVolume	abnormal	abnormal
LAVolume	normal	normal
LAVolume	normal	normal
LAVolume	normal	normal
LAVolume	normal	normal
LAVolume	abnormal	abnormal
LAVolume	normal	normal
LAVolume	normal	normal
LAVolume	abnormal	abnormal
LAVolume	normal	normal
LAVolume	normal	normal
LAVolume	abnormal	abnormal
LAVolume	abnormal	abnormal
LAVolume	abnormal	abnormal
LAVolume	normal	normal
LAVolume	abnormal	abnormal
LAVolume	normal	normal
LAVolume	normal	abnormal
LAVolume	abnormal	abnormal
LAVolume	abnormal	abnormal
LAVolume	normal	normal
LAVolume	normal	normal
LAVolume	normal	normal
LAVolume	normal	normal
LAVolume	normal	normal
LAVolume	normal	normal
LAVolume	abnormal	abnormal
LAVolume	normal	normal
LAVolume	abnormal	abnormal
LAVolume	normal	normal
LAVolume	normal	normal
LAVolume	abnormal	abnormal
LAVolume	abnormal	abnormal
LAVolume	normal	normal
LAVolume	abnormal	abnormal
LAVolume	normal	normal
LAVolume	abnormal	abnormal
LAVolume	normal	normal
LAVolume	abnormal	abnormal
LAVolume	abnormal	abnormal
LAVolume	normal	normal
LAVolume	abnormal	abnormal
LAVolume	abnormal	abnormal
LAVolume	normal	normal
LAVolume	normal	normal
LAVolume	normal	normal
LAVolume	normal	abnormal
LAVolume	normal	normal
LAVolume	abnormal	abnormal
LAVolume	normal	normal
LAVolume	normal	normal
LAVolume	normal	normal
LAVolume	normal	normal
LAVolume	normal	normal
LAVolume	normal	normal
LAVolume	normal	normal
LAVolume	normal	normal
LAVolume	normal	normal
LAVolume	normal	normal
LAVolume	abnormal	abnormal
LAVolume	abnormal	abnormal
LAVolume	normal	normal
LAVolume	normal	normal
LAVolume	normal	normal
LAVolume	normal	normal
LAVolume	abnormal	abnormal
LAVolume	normal	normal
LAVolume	abnormal	normal
LAVolume	normal	normal
LAVolume	normal	normal
LAVolume	normal	normal
LAVolume	normal	normal
LAVolume	abnormal	normal
LAVolume	abnormal	abnormal
LAVolume	normal	normal
LAVolume	normal	normal
LAVolume	normal	normal
LAVolume	normal	normal
LAVolume	normal	normal
LAVolume	normal	abnormal
LAVolume	abnormal	abnormal
LAVolume	normal	normal
LAVolume	normal	normal
LAVolume	normal	normal
LAVolume	normal	normal
LAVolume	abnormal	abnormal
LAVolume	abnormal	abnormal
LAVolume	normal	normal
LAVolume	normal	normal
LAVolume	normal	normal
LAVolume	normal	abnormal
LAVolume	abnormal	abnormal
LAVolume	normal	normal
LAVolume	normal	normal
LAVolume	normal	normal
LAVolume	abnormal	abnormal
LAVolume	abnormal	normal
LAVolume	abnormal	abnormal
LAVolume	abnormal	normal
LAVolume	normal	abnormal
LAVolume	abnormal	abnormal
LAVolume	abnormal	abnormal
LAVolume	normal	normal
LAVolume	normal	normal
LAVolume	abnormal	abnormal
LAVolume	normal	normal
LAVolume	abnormal	abnormal
LAVolume	normal	normal
LAVolume	abnormal	abnormal
LAVolume	normal	normal
LAVolume	normal	normal
LAVolume	normal	normal
LAVolume	normal	normal
LAVolume	normal	normal
LAVolume	normal	normal
LAVolume	normal	normal
LAVolume	abnormal	normal
LAVolume	normal	normal
LAVolume	normal	normal
LAVolume	normal	abnormal
LAVolume	normal	normal
LAVolume	normal	normal
LAVolume	normal	normal
LAVolume	normal	normal
LAVolume	normal	normal
LAVolume	normal	normal
LAVolume	normal	normal
LAVolume	normal	normal
LAVolume	normal	normal
LAVolume	normal	normal
LAVolume	normal	normal
LAVolume	normal	normal
LAVolume	abnormal	abnormal
LAVolume	abnormal	abnormal
LAVolume	abnormal	abnormal
LAVolume	normal	normal
LAVolume	abnormal	abnormal
LAVolume	abnormal	abnormal
LAVolume	normal	normal
LAVolume	normal	normal
LAVolume	normal	abnormal
LAVolume	normal	normal
LAVolume	normal	abnormal
LAVolume	abnormal	abnormal
LAVolume	abnormal	abnormal
LAVolume	normal	normal
LAVolume	abnormal	abnormal
LAVolume	normal	normal
LAVolume	normal	abnormal
LAVolume	normal	normal
LAVolume	abnormal	abnormal
LAVolume	abnormal	abnormal
LAVolume	normal	normal
LAVolume	normal	normal
LAVolume	normal	normal
LAVolume	normal	normal
LAVolume	normal	normal
LAVolume	normal	normal
LAVolume	normal	normal
LAVolume	abnormal	abnormal
LAVolume	normal	normal
LAVolume	normal	normal
LAVolume	normal	abnormal
LAVolume	normal	normal
LAVolume	normal	normal
LAVolume	normal	normal
LAVolume	normal	normal
LAVolume	normal	normal
LAVolume	normal	normal
LAVolume	abnormal	abnormal
LAVolume	normal	normal
LAVolume	normal	abnormal
LAVolume	normal	normal
LAVolume	normal	normal
LAVolume	normal	normal
LAVolume	normal	normal
LAVolume	normal	normal
LAVolume	abnormal	abnormal
LAVolume	normal	normal
LAVolume	normal	normal
LAVolume	abnormal	abnormal
LAVolume	normal	normal
LAVolume	normal	normal
LAVolume	normal	normal
LAVolume	abnormal	abnormal
LAVolume	normal	normal
LAVolume	normal	normal
LAVolume	normal	normal
LAVolume	normal	normal
LAVolume	normal	normal
LAVolume	normal	normal
LAVolume	normal	normal
LAVolume	normal	normal
LAVolume	normal	normal
LAVolume	normal	normal
LAVolume	normal	normal
LAVolume	normal	normal
LAVolume	normal	abnormal
LAVolume	abnormal	abnormal
LAVolume	normal	normal
LAVolume	abnormal	abnormal
LAVolume	normal	normal
LAVolume	normal	normal
LAVolume	normal	abnormal
LAVolume	normal	normal
LAVolume	normal	normal
LAVolume	normal	normal
LAVolume	abnormal	abnormal
LAVolume	normal	normal
LAVolume	normal	normal
LAVolume	normal	normal
LAVolume	abnormal	abnormal
LAVolume	normal	normal
LAVolume	normal	normal
LAVolume	abnormal	abnormal
LAVolume	normal	normal
LAVolume	normal	normal
LAVolume	abnormal	abnormal
LAVolume	abnormal	normal
LAVolume	abnormal	abnormal
LAVolume	abnormal	abnormal
LAVolume	abnormal	abnormal
LAVolume	normal	normal
LAVolume	abnormal	normal
LAVolume	normal	normal
LAVolume	normal	normal
LAVolume	normal	normal
LAVolume	normal	normal
LAVolume	normal	normal
LAVolume	normal	normal
LAVolume	abnormal	abnormal
LAVolume	normal	normal
LAVolume	abnormal	abnormal
LAVolume	normal	normal
LAVolume	normal	normal
LAVolume	abnormal	abnormal
LAVolume	normal	normal
LAVolume	normal	normal
LAVolume	abnormal	abnormal
LAVolume	abnormal	abnormal
LAVolume	abnormal	abnormal
LAVolume	normal	normal
LAVolume	abnormal	abnormal
LAVolume	abnormal	abnormal
LAVolume	abnormal	abnormal
LAVolume	normal	normal
LAVolume	normal	normal
LAVolume	abnormal	abnormal
LAVolume	normal	normal
LAVolume	normal	normal
LAVolume	normal	normal
LAVolume	abnormal	normal
LAVolume	normal	abnormal
LAVolume	normal	normal
LAVolume	normal	normal
LAVolume	normal	normal
LAVolume	abnormal	normal
LAVolume	normal	normal
LAVolume	normal	normal
LAVolume	normal	normal
LAVolume	normal	normal
LAVolume	normal	normal
LAVolume	normal	normal
LAVolume	normal	normal
LAVolume	abnormal	normal
LAVolume	normal	normal
LAVolume	normal	normal
LAVolume	abnormal	abnormal
LAVolume	normal	abnormal
LAVolume	abnormal	abnormal
LAVolume	normal	normal
LAVolume	abnormal	abnormal
LAVolume	normal	normal
LAVolume	normal	normal
LAVolume	normal	normal
LAVolume	normal	normal
LAVolume	normal	normal
LAVolume	normal	normal
LAVolume	normal	normal
LAVolume	abnormal	abnormal
LAVolume	normal	normal
LAVolume	normal	normal
LAVolume	normal	normal
LAVolume	normal	normal
LAVolume	normal	abnormal
LAVolume	normal	normal
LAVolume	abnormal	abnormal
LAVolume	normal	normal
LAVolume	normal	normal
LAVolume	normal	normal
LAVolume	normal	normal
LAVolume	normal	normal
LAVolume	normal	normal
LAVolume	abnormal	abnormal
LAVolume	normal	normal
LAVolume	normal	normal
LAVolume	normal	normal
LAVolume	normal	normal
LAVolume	normal	normal
LAVolume	normal	normal
LAVolume	normal	normal
LAVolume	normal	normal
LAVolume	abnormal	abnormal
LAVolume	normal	abnormal
LAVolume	abnormal	abnormal
LAVolume	abnormal	normal
LAVolume	normal	normal
LAVolume	normal	normal
LAVolume	normal	normal
LAVolume	abnormal	abnormal
LAVolume	abnormal	normal
LAVolume	normal	normal
LAVolume	normal	normal
LAVolume	abnormal	abnormal
LAVolume	normal	normal
LAVolume	normal	normal
LAVolume	abnormal	abnormal
LAVolume	abnormal	abnormal
LAVolume	normal	normal
LAVolume	normal	normal
LAVolume	normal	normal
LAVolume	normal	normal
LAVolume	normal	normal
LAVolume	normal	normal
LAVolume	abnormal	abnormal
LAVolume	normal	normal
LAVolume	normal	normal
LAVolume	abnormal	normal
LAVolume	normal	normal
LAVolume	normal	normal
LAVolume	abnormal	abnormal
LAVolume	normal	normal
LAVolume	normal	normal
LAVolume	abnormal	abnormal
LAVolume	normal	normal
LAVolume	normal	normal
LAVolume	abnormal	abnormal
LAVolume	abnormal	normal
LAVolume	normal	normal
LAVolume	normal	normal
LAVolume	normal	normal
LAVolume	normal	normal
LAVolume	normal	normal
LAVolume	normal	abnormal
LAVolume	normal	normal
LAVolume	normal	normal
LAVolume	normal	normal
LAVolume	normal	normal
LAVolume	normal	normal
LAVolume	normal	normal
LAVolume	normal	normal
LAVolume	normal	normal
LAVolume	normal	normal
LAVolume	normal	normal
LAVolume	normal	normal
LAVolume	normal	normal
LAVolume	normal	normal
LAVolume	normal	normal
LAVolume	normal	normal
LAVolume	normal	normal
LAVolume	normal	normal
LAVolume	normal	normal
LAVolume	normal	normal
LAVolume	normal	normal
LAVolume	abnormal	abnormal
LAVolume	normal	normal
LAVolume	normal	normal
LAVolume	normal	normal
LAVolume	normal	normal
LAVolume	normal	normal
LAVolume	abnormal	abnormal
LAVolume	abnormal	normal
LAVolume	normal	normal
LAVolume	normal	normal
LAVolume	normal	normal
LAVolume	abnormal	abnormal
LAVolume	normal	normal
LAVolume	normal	normal
LAVolume	normal	normal
LAVolume	abnormal	abnormal
LAVolume	abnormal	abnormal
LAVolume	normal	normal
LAVolume	normal	normal
LAVolume	abnormal	abnormal
LAVolume	normal	normal
LAVolume	normal	normal
LAVolume	normal	normal
LAVolume	normal	normal
LAVolume	normal	normal
LAVolume	normal	normal
LAVolume	normal	normal
LAVolume	normal	abnormal
LAVolume	normal	normal
LAVolume	normal	normal
LAVolume	normal	normal
LAVolume	normal	normal
LAVolume	normal	normal
LAVolume	normal	normal
LAVolume	abnormal	abnormal
LAVolume	normal	normal
LAVolume	normal	normal
LAVolume	normal	normal
LAVolume	normal	normal
LAVolume	normal	normal
LAVolume	abnormal	abnormal
LAVolume	normal	normal
LAVolume	normal	normal
LAVolume	normal	normal
LAVolume	normal	normal
LAVolume	abnormal	normal
LAVolume	normal	normal
LAVolume	normal	normal
LAVolume	abnormal	abnormal
LAVolume	normal	normal
LAVolume	normal	normal
LAVolume	abnormal	abnormal
LAVolume	normal	normal
LAVolume	abnormal	abnormal
LAVolume	normal	normal
LAVolume	abnormal	abnormal
LAVolume	normal	abnormal
LAVolume	normal	normal
LAVolume	normal	normal
LAVolume	normal	normal
LAVolume	abnormal	abnormal
LAVolume	normal	normal
LAVolume	normal	normal
LAVolume	normal	normal
LAVolume	normal	normal
LAVolume	abnormal	abnormal
LAVolume	abnormal	abnormal
LAVolume	abnormal	abnormal
LAVolume	abnormal	abnormal
LAVolume	normal	normal
LAVolume	normal	normal
LAVolume	normal	normal
LAVolume	normal	normal
LAVolume	normal	abnormal
LAVolume	abnormal	abnormal
LAVolume	abnormal	normal
LAVolume	normal	normal
LAVolume	normal	normal
LAVolume	normal	normal
LAVolume	normal	normal
LAVolume	abnormal	normal
LAVolume	normal	normal
LAVolume	abnormal	abnormal
LAVolume	normal	normal
LAVolume	normal	normal
LAVolume	normal	normal
LAVolume	normal	normal
LAVolume	abnormal	abnormal
LAVolume	abnormal	abnormal
LAVolume	normal	normal
LAVolume	abnormal	abnormal
LAVolume	normal	normal
LAVolume	normal	normal
LAVolume	normal	normal
LAVolume	normal	normal
LAVolume	normal	normal
LAVolume	normal	normal
LAVolume	normal	abnormal
LAVolume	normal	abnormal
LAVolume	normal	normal
LAVolume	abnormal	abnormal
LAVolume	normal	normal
LAVolume	normal	normal
LAVolume	normal	normal
LAVolume	abnormal	abnormal
LAVolume	normal	normal
LAVolume	abnormal	abnormal
LAVolume	normal	normal
LAVolume	normal	normal
LAVolume	abnormal	abnormal
LAVolume	normal	normal
LAVolume	abnormal	abnormal
LAVolume	normal	normal
LAVolume	normal	normal
LAVolume	abnormal	abnormal
LAVolume	abnormal	abnormal
LAVolume	normal	normal
LAVolume	normal	normal
LAVolume	normal	normal
LAVolume	normal	normal
LAVolume	abnormal	abnormal
LAVolume	abnormal	normal
LAVolume	abnormal	abnormal
LAVolume	normal	normal
LAVolume	normal	normal
LAVolume	normal	normal
LAVolume	abnormal	abnormal
LAVolume	normal	normal
LAVolume	normal	normal
LAVolume	normal	normal
LAVolume	normal	normal
LAVolume	abnormal	abnormal
LAVolume	abnormal	abnormal
LAVolume	abnormal	abnormal
LAVolume	abnormal	abnormal
LAVolume	normal	normal
LAVolume	normal	normal
LAVolume	normal	normal
LAVolume	normal	normal
LAVolume	normal	normal
LAVolume	normal	normal
LAVolume	abnormal	normal
LAVolume	normal	normal
LAVolume	abnormal	abnormal
LAVolume	normal	normal
LAVolume	normal	normal
LAVolume	normal	normal
LAVolume	normal	normal
LAVolume	normal	normal
LAVolume	normal	normal
LAVolume	normal	normal
LAVolume	abnormal	abnormal
LAVolume	normal	normal
LAVolume	abnormal	abnormal
LAVolume	abnormal	abnormal
LAVolume	normal	normal
LAVolume	normal	normal
LAVolume	normal	normal
LAVolume	abnormal	normal
LAVolume	normal	normal
LAVolume	normal	normal
LAVolume	normal	normal
LAVolume	normal	normal
LAVolume	normal	normal
LAVolume	normal	normal
LAVolume	normal	normal
LAVolume	abnormal	abnormal
LAVolume	normal	normal
LAVolume	abnormal	abnormal
LAVolume	abnormal	abnormal
LAVolume	normal	normal
LAVolume	normal	normal
LAVolume	normal	normal
LAVolume	normal	normal
LAVolume	normal	normal
LAVolume	abnormal	abnormal
LAVolume	normal	normal
LAVolume	normal	normal
LAVolume	normal	normal
LAVolume	normal	normal
LAVolume	normal	normal
LAVolume	normal	normal
LAVolume	normal	normal
LAVolume	abnormal	abnormal
LAVolume	normal	normal
LAVolume	normal	normal
LAVolume	normal	normal
LAVolume	normal	normal
LAVolume	normal	normal
LAVolume	abnormal	abnormal
LAVolume	normal	normal
LAVolume	normal	normal
LAVolume	abnormal	abnormal
LAVolume	abnormal	abnormal
LAVolume	normal	normal
LAVolume	abnormal	abnormal
LAVolume	normal	normal
LAVolume	normal	normal
LAVolume	abnormal	abnormal
LAVolume	normal	normal
LAVolume	normal	normal
LAVolume	normal	normal
LAVolume	normal	normal
LAVolume	normal	normal
LAVolume	normal	normal
LAVolume	normal	normal
LAVolume	normal	abnormal
LAVolume	normal	abnormal
LAVolume	normal	abnormal
LAVolume	normal	normal
LAVolume	normal	normal
LAVolume	normal	normal
LAVolume	normal	normal
LAVolume	normal	normal
LAVolume	normal	normal
LAVolume	normal	normal
LAVolume	normal	normal
LAVolume	normal	normal
LAVolume	normal	normal
LAVolume	normal	normal
LAVolume	normal	normal
LAVolume	normal	normal
LAVolume	abnormal	abnormal
LAVolume	abnormal	normal
LAVolume	normal	normal
LAVolume	normal	normal
LAVolume	normal	normal
LAVolume	normal	abnormal
LAVolume	normal	normal
LAVolume	normal	normal
LAVolume	normal	normal
LAVolume	abnormal	abnormal
LAVolume	normal	normal
LAVolume	abnormal	abnormal
LAVolume	normal	normal
LAVolume	abnormal	abnormal
LAVolume	normal	normal
LAVolume	normal	normal
LAVolume	normal	normal
LAVolume	abnormal	abnormal
LAVolume	normal	normal
LAVolume	normal	abnormal
LAVolume	abnormal	abnormal
LAVolume	normal	normal
LAVolume	normal	abnormal
LAVolume	normal	normal
LAVolume	normal	abnormal
LAVolume	normal	normal
LAVolume	abnormal	abnormal
LAVolume	abnormal	abnormal
LAVolume	normal	normal
LAVolume	normal	normal
LAVolume	abnormal	abnormal
LAVolume	normal	normal
LAVolume	normal	normal
LAVolume	normal	normal
LAVolume	normal	normal
LAVolume	normal	normal
LAVolume	normal	normal
LAVolume	normal	normal
LAVolume	normal	normal
LAVolume	abnormal	abnormal
LAVolume	abnormal	abnormal
LAVolume	normal	normal
LAVolume	normal	normal
LAVolume	normal	normal
LAVolume	normal	normal
LAVolume	normal	normal
LAVolume	normal	normal
LAVolume	normal	normal
LAVolume	abnormal	abnormal
LAVolume	normal	normal
LAVolume	normal	normal
LAVolume	normal	normal
LAVolume	normal	normal
LAVolume	normal	normal
LAVolume	normal	normal
LAVolume	normal	normal
LAVolume	normal	normal
LAVolume	abnormal	abnormal
LAVolume	normal	normal
LAVolume	abnormal	abnormal
LAVolume	normal	normal
LAVolume	abnormal	abnormal
LAVolume	normal	normal
LAVolume	normal	normal
LAVolume	normal	normal
LAVolume	normal	normal
LAVolume	abnormal	abnormal
LAVolume	normal	normal
LAVolume	normal	abnormal
LAVolume	normal	normal
LAVolume	abnormal	abnormal
LAVolume	normal	normal
LAVolume	normal	normal
LAVolume	abnormal	abnormal
LAVolume	normal	normal
LAVolume	normal	normal
LAVolume	normal	normal
LAVolume	normal	normal
LAVolume	normal	normal
LAVolume	normal	normal
LAVolume	normal	normal
LAVolume	normal	normal
LAVolume	normal	normal
LAVolume	abnormal	abnormal
LAVolume	normal	normal
LAVolume	normal	abnormal
LAVolume	abnormal	abnormal
LAVolume	abnormal	abnormal
LAVolume	abnormal	abnormal
LAVolume	abnormal	abnormal
LAVolume	normal	normal
LAVolume	normal	normal
LAVolume	normal	abnormal
LAVolume	abnormal	abnormal
LAVolume	abnormal	abnormal
LAVolume	normal	normal
LAVolume	abnormal	abnormal
LAVolume	normal	abnormal
LAVolume	normal	normal
LAVolume	abnormal	abnormal
LAVolume	abnormal	abnormal
LAVolume	normal	normal
LAVolume	normal	normal
LAVolume	normal	normal
LAVolume	normal	normal
LAVolume	normal	normal
LAVolume	normal	normal
LAVolume	abnormal	abnormal
LAVolume	abnormal	normal
LAVolume	normal	normal
LAVolume	normal	normal
LAVolume	normal	normal
LAVolume	normal	normal
LAVolume	normal	normal
LAVolume	normal	abnormal
LAVolume	normal	normal
LAVolume	normal	normal
LAVolume	abnormal	abnormal
LAVolume	normal	normal
LAVolume	normal	normal
LAVolume	normal	normal
LAVolume	abnormal	normal
LAVolume	normal	normal
LAVolume	normal	normal
LAVolume	normal	normal
LAVolume	normal	normal
LAVolume	normal	normal
LAVolume	abnormal	abnormal
LAVolume	abnormal	abnormal
LAVolume	abnormal	abnormal
LAVolume	abnormal	normal
LAVolume	normal	normal
LAVolume	normal	normal
LAVolume	normal	normal
LAVolume	normal	abnormal
LAVolume	normal	normal
LAVolume	normal	normal
LAVolume	abnormal	abnormal
LAVolume	normal	normal
LAVolume	abnormal	abnormal
LAVolume	abnormal	abnormal
LAVolume	normal	normal
LAVolume	normal	normal
LAVolume	normal	normal
LAVolume	normal	normal
LAVolume	normal	normal
LAVolume	normal	normal
LAVolume	normal	normal
LAVolume	normal	normal
LAVolume	abnormal	abnormal
LAVolume	abnormal	normal
LAVolume	normal	normal
LAVolume	normal	abnormal
LAVolume	normal	normal
LAVolume	normal	normal
LAVolume	normal	normal
LAVolume	normal	normal
LAVolume	normal	normal
LAVolume	abnormal	abnormal
LAVolume	normal	normal
LAVolume	normal	normal
LAVolume	normal	normal
LAVolume	normal	normal
LAVolume	normal	normal
LAVolume	abnormal	abnormal
LAVolume	normal	abnormal
LAVolume	normal	normal
LAVolume	abnormal	abnormal
LAVolume	normal	normal
LAVolume	normal	normal
LAVolume	normal	normal
LAVolume	normal	normal
LAVolume	abnormal	abnormal
LAVolume	normal	normal
LAVolume	normal	normal
LAVolume	normal	normal
LAVolume	normal	normal
LAVolume	normal	normal
LAVolume	abnormal	abnormal
LAVolume	abnormal	abnormal
LAVolume	normal	normal
LAVolume	normal	normal
LAVolume	normal	normal
LAVolume	normal	normal
LAVolume	normal	normal
LAVolume	normal	normal
LAVolume	normal	normal
LAVolume	normal	normal
LAVolume	normal	normal
LAVolume	abnormal	abnormal
LAVolume	normal	normal
LAVolume	normal	normal
LAVolume	normal	normal
LAVolume	normal	normal
LAVolume	abnormal	normal
LAVolume	normal	normal
LAVolume	abnormal	abnormal
LAVolume	normal	normal
LAVolume	normal	normal
LAVolume	normal	normal
LAVolume	normal	normal
LAVolume	normal	abnormal
LAVolume	normal	normal
LAVolume	abnormal	abnormal
LAVolume	normal	abnormal
LAVolume	abnormal	abnormal
LAVolume	abnormal	normal
LAVolume	normal	normal
LAVolume	abnormal	abnormal
LAVolume	abnormal	abnormal
LAVolume	normal	abnormal
LAVolume	normal	normal
LAVolume	normal	normal
LAVolume	normal	normal
LAVolume	normal	normal
LAVolume	normal	normal
LAVolume	normal	normal
LAVolume	normal	normal
LAVolume	normal	normal
LAVolume	normal	abnormal
LAVolume	abnormal	abnormal
LAVolume	normal	normal
LAVolume	normal	normal
LAVolume	normal	normal
LAVolume	normal	normal
LAVolume	abnormal	normal
LAVolume	normal	normal
LAVolume	normal	normal
LAVolume	abnormal	normal
LAVolume	abnormal	abnormal
LAVolume	normal	normal
LAVolume	abnormal	abnormal
LAVolume	normal	normal
LAVolume	normal	normal
LAVolume	normal	normal
LAVolume	normal	normal
LAVolume	abnormal	abnormal
LAVolume	normal	normal
LAVolume	normal	abnormal
LAVolume	normal	normal
LAVolume	normal	normal
LAVolume	normal	normal
LAVolume	normal	normal
LAVolume	normal	normal
LAVolume	normal	normal
LAVolume	abnormal	abnormal
LAVolume	abnormal	abnormal
LAVolume	normal	normal
LAVolume	normal	normal
LAVolume	abnormal	normal
LAVolume	normal	normal
LAVolume	normal	normal
LAVolume	normal	normal
LAVolume	normal	normal
LAVolume	abnormal	normal
LAVolume	normal	abnormal
LAVolume	normal	normal
LAVolume	normal	normal
LAVolume	normal	normal
LAVolume	normal	normal
LAVolume	normal	normal
LAVolume	normal	normal
LAVolume	normal	normal
LAVolume	abnormal	abnormal
LAVolume	normal	normal
LAVolume	abnormal	abnormal
LAVolume	abnormal	normal
LAVolume	normal	normal
LAVolume	normal	normal
LAVolume	normal	normal
LAVolume	normal	normal
LAVolume	abnormal	abnormal
LAVolume	abnormal	abnormal
LAVolume	normal	normal
LAVolume	abnormal	abnormal
LAVolume	abnormal	abnormal
LAVolume	abnormal	abnormal
LAVolume	normal	abnormal
LAVolume	abnormal	abnormal
LAVolume	abnormal	abnormal
LAVolume	normal	normal
LAVolume	normal	abnormal
LAVolume	abnormal	abnormal
LAVolume	normal	abnormal
LAVolume	normal	normal
LAVolume	normal	normal
LAVolume	abnormal	abnormal
LAVolume	abnormal	abnormal
LAVolume	abnormal	abnormal
LAVolume	normal	normal
LAVolume	abnormal	abnormal
LAVolume	abnormal	abnormal
LAVolume	abnormal	abnormal
LAVolume	normal	normal
LAVolume	normal	normal
LAVolume	abnormal	abnormal
LAVolume	abnormal	abnormal
LAVolume	normal	normal
LAVolume	normal	abnormal
LAVolume	normal	normal
LAVolume	normal	normal
LAVolume	normal	normal
LAVolume	abnormal	abnormal
LAVolume	abnormal	abnormal
LAVolume	normal	normal
LAVolume	normal	normal
LAVolume	abnormal	abnormal
LAVolume	normal	normal
LAVolume	abnormal	abnormal
LAVolume	normal	normal
LAVolume	normal	normal
LAVolume	normal	normal
LAVolume	normal	normal
LAVolume	abnormal	abnormal
LAVolume	normal	normal
LAVolume	abnormal	abnormal
LAVolume	normal	normal
LAVolume	normal	normal
LAVolume	normal	normal
LAVolume	abnormal	abnormal
LAVolume	abnormal	abnormal
LAVolume	normal	normal
LAVolume	abnormal	abnormal
LAVolume	normal	normal
LAVolume	normal	normal
LAVolume	normal	normal
LAVolume	abnormal	abnormal
LAVolume	abnormal	abnormal
LAVolume	normal	normal
LAVolume	abnormal	abnormal
LAVolume	abnormal	abnormal
LAVolume	abnormal	abnormal
LAVolume	normal	normal
LAVolume	normal	normal
LAVolume	normal	normal
LAVolume	normal	normal
LAVolume	normal	normal
LAVolume	normal	normal
LAVolume	normal	normal
LAVolume	normal	normal
LAVolume	normal	normal
LAVolume	abnormal	abnormal
LAVolume	abnormal	abnormal
LAVolume	normal	normal
LAVolume	normal	abnormal
LAVolume	normal	normal
LAVolume	normal	abnormal
LAVolume	normal	normal
LAVolume	abnormal	abnormal
LAVolume	normal	normal
LAVolume	normal	normal
LAVolume	abnormal	normal
LAVolume	abnormal	abnormal
LAVolume	normal	normal
LAVolume	abnormal	abnormal
LAVolume	abnormal	normal
LAVolume	normal	normal
LAVolume	normal	normal
LAVolume	abnormal	abnormal
LAVolume	normal	abnormal
LAVolume	normal	normal
LAVolume	abnormal	abnormal
LAVolume	abnormal	abnormal
LAVolume	normal	normal
LAVolume	normal	normal
LAVolume	abnormal	normal
LAVolume	normal	normal
LAVolume	abnormal	abnormal
LAVolume	abnormal	abnormal
LAVolume	abnormal	abnormal
LAVolume	abnormal	abnormal
LAVolume	normal	normal
LAVolume	normal	normal
LAVolume	abnormal	abnormal
LAVolume	normal	normal
LAVolume	normal	normal
LAVolume	normal	normal
LAVolume	normal	normal
LAVolume	normal	normal
LAVolume	normal	normal
LAVolume	normal	normal
LAVolume	normal	abnormal
LAVolume	normal	normal
LAVolume	normal	normal
LAVolume	normal	normal
LAVolume	abnormal	abnormal
LAVolume	normal	normal
LAVolume	normal	normal
LAVolume	normal	normal
LAVolume	normal	abnormal
LAVolume	normal	normal
LAVolume	normal	normal
LAVolume	normal	abnormal
LAVolume	normal	normal
LAVolume	normal	normal
LAVolume	normal	normal
LAVolume	normal	normal
LAVolume	normal	normal
LAVolume	normal	normal
LAVolume	normal	normal
LAVolume	normal	normal
LAVolume	normal	normal
LAVolume	normal	normal
LAVolume	abnormal	abnormal
LAVolume	normal	normal
LAVolume	normal	normal
LAVolume	normal	normal
LAVolume	normal	abnormal
LAVolume	normal	normal
LAVolume	abnormal	abnormal
LAVolume	normal	normal
LAVolume	abnormal	abnormal
LAVolume	normal	normal
LAVolume	normal	normal
LAVolume	normal	normal
LAVolume	normal	normal
LAVolume	normal	normal
LAVolume	normal	normal
LAVolume	normal	normal
LAVolume	normal	normal
LAVolume	abnormal	abnormal
LAVolume	abnormal	normal
LAVolume	abnormal	abnormal
LAVolume	normal	normal
LAVolume	abnormal	abnormal
LAVolume	normal	normal
LAVolume	normal	normal
LAVolume	abnormal	abnormal
LAVolume	normal	normal
LAVolume	normal	normal
LAVolume	normal	normal
LAVolume	normal	normal
LAVolume	normal	normal
LAVolume	normal	normal
LAVolume	abnormal	abnormal
LAVolume	normal	normal
LAVolume	normal	normal
LAVolume	abnormal	abnormal
LAVolume	abnormal	abnormal
LAVolume	normal	normal
LAVolume	normal	normal
LAVolume	normal	normal
LAVolume	normal	normal
LAVolume	normal	normal
LAVolume	normal	normal
LAVolume	abnormal	abnormal
LAVolume	normal	abnormal
LAVolume	normal	normal
LAVolume	normal	normal
LAVolume	abnormal	abnormal
LAVolume	abnormal	abnormal
LAVolume	normal	normal
LAVolume	normal	abnormal
LAVolume	abnormal	normal
LAVolume	normal	normal
LAVolume	abnormal	abnormal
LAVolume	abnormal	normal
LAVolume	normal	normal
LAVolume	normal	normal
LAVolume	abnormal	abnormal
LAVolume	normal	normal
LAVolume	abnormal	abnormal
LAVolume	abnormal	normal
LAVolume	normal	abnormal
LAVolume	normal	normal
LAVolume	normal	normal
LAVolume	abnormal	abnormal
LAVolume	normal	normal
LAVolume	normal	normal
LAVolume	normal	normal
LAVolume	normal	normal
LAVolume	normal	normal
LAVolume	abnormal	abnormal
LAVolume	normal	normal
LAVolume	normal	normal
LAVolume	normal	normal
LAVolume	normal	normal
LAVolume	normal	normal
LAVolume	abnormal	abnormal
LAVolume	normal	normal
LAVolume	abnormal	abnormal
LAVolume	normal	normal
LAVolume	abnormal	abnormal
LAVolume	abnormal	abnormal
LAVolume	abnormal	abnormal
LAVolume	normal	normal
LAVolume	abnormal	abnormal
LAVolume	abnormal	abnormal
LAVolume	normal	normal
LAVolume	normal	normal
LAVolume	normal	normal
LAVolume	normal	normal
LAVolume	normal	normal
LAVolume	normal	normal
LAVolume	normal	normal
LAVolume	abnormal	normal
LAVolume	normal	normal
LAVolume	normal	normal
LAVolume	normal	normal
LAVolume	abnormal	abnormal
LAVolume	abnormal	abnormal
LAVolume	abnormal	normal
LAVolume	normal	normal
LAVolume	abnormal	abnormal
LAVolume	abnormal	abnormal
LAVolume	abnormal	normal
LAVolume	abnormal	normal
LAVolume	abnormal	abnormal
LAVolume	abnormal	normal
LAVolume	abnormal	abnormal
LAVolume	normal	normal
LAVolume	abnormal	abnormal
LAVolume	normal	normal
LAVolume	normal	normal
LAVolume	normal	normal
LAVolume	normal	normal
LAVolume	abnormal	abnormal
LAVolume	normal	normal
LAVolume	normal	normal
LAVolume	normal	normal
LAVolume	normal	abnormal
LAVolume	normal	normal
LAVolume	normal	abnormal
LAVolume	abnormal	abnormal
LAVolume	normal	normal
LAVolume	normal	normal
LAVolume	normal	normal
LAVolume	abnormal	abnormal
LAVolume	normal	normal
LAVolume	abnormal	abnormal
LAVolume	normal	normal
LAVolume	normal	normal
LAVolume	abnormal	abnormal
LAVolume	normal	normal
LAVolume	abnormal	abnormal
LAVolume	normal	normal
LAVolume	normal	normal
LAVolume	normal	normal
LAVolume	normal	normal
LAVolume	normal	normal
LAVolume	normal	abnormal
LAVolume	normal	normal
LAVolume	abnormal	abnormal
LAVolume	normal	normal
LAVolume	normal	normal
LAVolume	normal	normal
LAVolume	normal	normal
LAVolume	abnormal	abnormal
LAVolume	normal	abnormal
LAVolume	normal	normal
LAVolume	normal	normal
LAVolume	normal	normal
LAVolume	normal	normal
LAVolume	normal	normal
LAVolume	normal	normal
LAVolume	abnormal	normal
LAVolume	normal	normal
LAVolume	normal	normal
LAVolume	normal	normal
LAVolume	normal	normal
LAVolume	normal	abnormal
LAVolume	normal	normal
LAVolume	normal	normal
LAVolume	normal	normal
LAVolume	normal	normal
LAVolume	normal	normal
LAVolume	abnormal	abnormal
LAVolume	normal	normal
LAVolume	normal	normal
LAVolume	normal	normal
LAVolume	normal	normal
LAVolume	abnormal	abnormal
LAVolume	normal	normal
LAVolume	normal	normal
LAVolume	normal	normal
LAVolume	normal	normal
LAVolume	normal	normal
LAVolume	abnormal	abnormal
LAVolume	abnormal	abnormal
LAVolume	normal	normal
LAVolume	normal	abnormal
LAVolume	normal	normal
LAVolume	normal	normal
LAVolume	normal	normal
LAVolume	abnormal	abnormal
LAVolume	normal	normal
LAVolume	normal	normal
LAVolume	abnormal	abnormal
LAVolume	normal	normal
LAVolume	normal	normal
LAVolume	normal	normal
LAVolume	normal	normal
LAVolume	normal	normal
LAVolume	normal	normal
LAVolume	abnormal	abnormal
LAVolume	normal	normal
LAVolume	abnormal	abnormal
LAVolume	normal	normal
LAVolume	abnormal	normal
LAVolume	normal	normal
LAVolume	normal	normal
LAVolume	normal	normal
LAVolume	normal	normal
LAVolume	normal	normal
LAVolume	normal	normal
LAVolume	normal	normal
LAVolume	normal	normal
LAVolume	normal	normal
LAVolume	abnormal	normal
LAVolume	normal	normal
LAVolume	normal	normal
LAVolume	normal	normal
LAVolume	normal	normal
LAVolume	normal	normal
LAVolume	abnormal	abnormal
LAVolume	abnormal	abnormal
LAVolume	abnormal	abnormal
LAVolume	abnormal	abnormal
LAVolume	normal	normal
LAVolume	abnormal	abnormal
LAVolume	normal	normal
LAVolume	normal	normal
LAVolume	normal	normal
LAVolume	normal	normal
LAVolume	normal	normal
LAVolume	normal	normal
LAVolume	normal	normal
LAVolume	abnormal	abnormal
LAVolume	normal	normal
LAVolume	normal	normal
LAVolume	normal	normal
LAVolume	abnormal	abnormal
LAVolume	normal	normal
LAVolume	normal	normal
LAVolume	normal	normal
LAVolume	normal	normal
LAVolume	normal	normal
LAVolume	abnormal	abnormal
LAVolume	abnormal	normal
LAVolume	normal	normal
LAVolume	normal	normal
LAVolume	normal	normal
LAVolume	normal	normal
LAVolume	normal	normal
LAVolume	normal	normal
LAVolume	abnormal	abnormal
LAVolume	normal	normal
LAVolume	abnormal	abnormal
LAVolume	normal	normal
LAVolume	abnormal	abnormal
LAVolume	normal	normal
LAVolume	abnormal	abnormal
LAVolume	normal	normal
LAVolume	abnormal	abnormal
LAVolume	normal	normal
LAVolume	normal	normal
LAVolume	normal	normal
LAVolume	normal	normal
LAVolume	normal	normal
LAVolume	abnormal	abnormal
LAVolume	abnormal	normal
LAVolume	normal	normal
LAVolume	normal	normal
LAVolume	abnormal	abnormal
LAVolume	normal	normal
LAVolume	normal	normal
LAVolume	normal	normal
LAVolume	normal	normal
LAVolume	normal	normal
LAVolume	normal	normal
LAVolume	normal	normal
LAVolume	normal	normal
LAVolume	normal	normal
LAVolume	normal	abnormal
LAVolume	normal	normal
LAVolume	normal	normal
LAVolume	abnormal	abnormal
LAVolume	normal	normal
LAVolume	abnormal	abnormal
LAVolume	normal	normal
LAVolume	normal	normal
LAVolume	normal	normal
LAVolume	normal	normal
LAVolume	abnormal	abnormal
LAVolume	normal	normal
LAVolume	abnormal	normal
LAVolume	normal	normal
LAVolume	abnormal	abnormal
LAVolume	normal	normal
LAVolume	normal	normal
LAVolume	normal	normal
LAVolume	abnormal	abnormal
LAVolume	normal	normal
LAVolume	normal	abnormal
LAVolume	normal	normal
LAVolume	abnormal	normal
LAVolume	normal	normal
LAVolume	abnormal	abnormal
LAVolume	normal	normal
LAVolume	normal	normal
LAVolume	normal	normal
LAVolume	abnormal	abnormal
LAVolume	abnormal	abnormal
LAVolume	normal	normal
LAVolume	abnormal	abnormal
LAVolume	normal	normal
LAVolume	normal	abnormal
LAVolume	normal	normal
LAVolume	abnormal	abnormal
LAVolume	abnormal	abnormal
LAVolume	abnormal	abnormal
LAVolume	normal	abnormal
LAVolume	abnormal	abnormal
LAVolume	normal	normal
LAVolume	normal	normal
LAVolume	abnormal	abnormal
LAVolume	normal	abnormal
LAVolume	normal	normal
LAVolume	abnormal	abnormal
LAVolume	abnormal	abnormal
LAVolume	normal	normal
LAVolume	normal	normal
LAVolume	normal	normal
LAVolume	abnormal	normal
LAVolume	abnormal	abnormal
LAVolume	normal	normal
LAVolume	normal	normal
LAVolume	abnormal	abnormal
LAVolume	normal	normal
LAVolume	normal	normal
LAVolume	normal	normal
LAVolume	normal	normal
LAVolume	normal	normal
LAVolume	normal	normal
LAVolume	normal	normal
LAVolume	abnormal	abnormal
LAVolume	normal	normal
LAVolume	abnormal	abnormal
LAVolume	normal	normal
LAVolume	abnormal	abnormal
LAVolume	normal	normal
LAVolume	abnormal	normal
LAVolume	abnormal	abnormal
LAVolume	normal	normal
LAVolume	abnormal	abnormal
LAVolume	normal	normal
LAVolume	abnormal	normal
LAVolume	abnormal	abnormal
LAVolume	abnormal	abnormal
LAVolume	normal	normal
LAVolume	abnormal	abnormal
LAVolume	abnormal	abnormal
LAVolume	abnormal	abnormal
LAVolume	abnormal	abnormal
LAVolume	abnormal	abnormal
LAVolume	normal	normal
LAVolume	normal	normal
LAVolume	normal	normal
LAVolume	normal	normal
LAVolume	normal	normal
LAVolume	normal	normal
LAVolume	abnormal	abnormal
LAVolume	normal	normal
LAVolume	abnormal	abnormal
LAVolume	abnormal	abnormal
LAVolume	normal	normal
LAVolume	normal	normal
LAVolume	normal	normal
LAVolume	normal	normal
LAVolume	normal	normal
LAVolume	normal	normal
LAVolume	abnormal	normal
LAVolume	abnormal	abnormal
LAVolume	normal	normal
LAVolume	normal	normal
LAVolume	normal	normal
LAVolume	abnormal	abnormal
LAVolume	normal	normal
LAVolume	normal	normal
LAVolume	normal	normal
LAVolume	normal	normal
LAVolume	normal	normal
LAVolume	abnormal	abnormal
LAVolume	abnormal	abnormal
LAVolume	abnormal	abnormal
LAVolume	abnormal	normal
LAVolume	abnormal	abnormal
LAVolume	normal	normal
LAVolume	normal	normal
LAVolume	abnormal	abnormal
LAVolume	abnormal	abnormal
LAVolume	normal	normal
LAVolume	normal	normal
LAVolume	normal	normal
LAVolume	normal	normal
LAVolume	normal	normal
LAVolume	abnormal	abnormal
LAVolume	normal	normal
LAVolume	normal	normal
LAVolume	normal	normal
LAVolume	normal	normal
LAVolume	abnormal	abnormal
LAVolume	normal	normal
LAVolume	normal	normal
LAVolume	normal	normal
LAVolume	normal	normal
LAVolume	normal	normal
LAVolume	normal	normal
LAVolume	normal	normal
LAVolume	normal	normal
LAVolume	abnormal	abnormal
LAVolume	normal	normal
LAVolume	normal	normal
LAVolume	normal	abnormal
LAVolume	abnormal	abnormal
LAVolume	normal	normal
LAVolume	normal	normal
LAVolume	normal	normal
LAVolume	normal	normal
LAVolume	normal	normal
LAVolume	normal	normal
LAVolume	normal	normal
LAVolume	normal	normal
LAVolume	normal	normal
LAVolume	abnormal	normal
LAVolume	normal	normal
LAVolume	normal	normal
LAVolume	normal	normal
LAVolume	normal	normal
LAVolume	normal	normal
LAVolume	normal	normal
LAVolume	normal	normal
LAVolume	normal	normal
LAVolume	normal	normal
LAVolume	normal	normal
LAVolume	normal	normal
LAVolume	normal	normal
LAVolume	normal	normal
LAVolume	normal	normal
LAVolume	normal	normal
LAVolume	normal	normal
LAVolume	abnormal	abnormal
LAVolume	normal	normal
LAVolume	normal	normal
LAVolume	normal	normal
LAVolume	normal	normal
LAVolume	abnormal	abnormal
LAVolume	abnormal	abnormal
LAVolume	normal	normal
LAVolume	normal	normal
LAVolume	abnormal	abnormal
LAVolume	normal	normal
LAVolume	normal	abnormal
LAVolume	normal	normal
LAVolume	normal	normal
LAVolume	normal	normal
LAVolume	abnormal	normal
LAVolume	normal	normal
LAVolume	abnormal	abnormal
LAVolume	abnormal	abnormal
LAVolume	normal	normal
LAVolume	normal	abnormal
LAVolume	normal	normal
LAVolume	abnormal	abnormal
LAVolume	abnormal	abnormal
LAVolume	normal	normal
LAVolume	normal	normal
LAVolume	normal	normal
LAVolume	normal	normal
LAVolume	normal	normal
LAVolume	normal	normal
LAVolume	abnormal	abnormal
LAVolume	abnormal	abnormal
LAVolume	normal	normal
LAVolume	normal	normal
LAVolume	normal	normal
LAVolume	normal	normal
LAVolume	normal	abnormal
LAVolume	normal	normal
LAVolume	normal	normal
LAVolume	abnormal	abnormal
LAVolume	normal	normal
LAVolume	normal	normal
LAVolume	abnormal	abnormal
LAVolume	normal	normal
LAVolume	normal	normal
LAVolume	normal	normal
LAVolume	normal	normal
LAVolume	normal	normal
LAVolume	abnormal	abnormal
LAVolume	normal	normal
LAVolume	normal	normal
LAVolume	normal	normal
LAVolume	normal	normal
LAVolume	abnormal	abnormal
LAVolume	normal	normal
LAVolume	normal	normal
LAVolume	normal	normal
LAVolume	normal	normal
LAVolume	abnormal	abnormal
LAVolume	normal	normal
LAVolume	abnormal	normal
LAVolume	normal	normal
LAVolume	normal	normal
LAVolume	normal	normal
LAVolume	normal	normal
LAVolume	normal	normal
LAVolume	normal	abnormal
LAVolume	normal	normal
LAVolume	normal	normal
[truncated: 24,010 more rows]

## Sheet: FigS5
Measurement	echo_cat	ssl_cat	cmr_cat	echo_sev	ssl_sev	cmr_sev	Echo vs SSL, Mean of Methods	Echo vs SSL, Difference of Methods	CMR vs Echo, Mean of Methods	CMR vs Echo, Difference of Methods	CMR vs SSL, Mean of Methods	CMR vs SSL, Difference of Methods	Age	Sex	Race/Ethnicity	Study quality	BMI	manufacturer	Arrhythmia	Heart Failure Including Heart Transplant	CAD risk factors and CAD equivalents	CAD, MI, cardiac arrest	Valve Disease	Pericardial Disease	Aortic Disease	Pulmonary HTN	Congenital Heart Disease	Cardiac Prostheses
LAVolume	normal	normal		normal	normal		33.06	6.12					age > 60	F	Asian	technically difficult		Philips	FALSE	FALSE	TRUE	FALSE	FALSE	FALSE	FALSE	FALSE	FALSE	FALSE
LAVolume	normal	normal		normal	normal		56.07	2.15					age > 60	M	White	Not Found	Normal	Philips	FALSE	TRUE	TRUE	TRUE	FALSE	FALSE	FALSE	FALSE	FALSE	FALSE
LAVolume	abnormal	abnormal		severely abnormal	severely abnormal		155.64	-18.71					age > 60	M	White	fair	Overweight	Philips	TRUE	TRUE	TRUE	TRUE	FALSE	FALSE	FALSE	FALSE	FALSE	FALSE
LAVolume	normal	normal		normal	normal		30.06	1.25					age > 60	F	White	technically difficult	Obese	Philips	TRUE	FALSE	TRUE	FALSE	FALSE	FALSE	FALSE	FALSE	FALSE	FALSE
LAVolume	abnormal	normal		mildly abnormal	normal		61.56	-12.87					age 40-60	M	White	good		Philips	FALSE	FALSE	TRUE	FALSE	FALSE	FALSE	FALSE	FALSE	FALSE	FALSE
LAVolume	normal	normal		normal	normal		46.24	-1.51					age < 40	F	Latinx	Not Found		Philips	FALSE	FALSE	FALSE	FALSE	FALSE	FALSE	FALSE	FALSE	FALSE	FALSE
LAVolume	abnormal	normal		mildly abnormal	normal		61.94	-2.1					age > 60	M	Asian	fair	Normal	Philips	FALSE	FALSE	TRUE	FALSE	TRUE	FALSE	FALSE	FALSE	FALSE	FALSE
LAVolume	normal	normal		normal	normal		51.81	-4.64					age 40-60	M	White	good	Low	Philips	TRUE	FALSE	TRUE	FALSE	TRUE	FALSE	FALSE	FALSE	TRUE	TRUE
LAVolume	abnormal	abnormal		mildly abnormal	moderately abnormal		68.45	12.9					age > 60	F	White	Not Found	Obese	Philips	FALSE	FALSE	TRUE	FALSE	FALSE	FALSE	FALSE	FALSE	FALSE	FALSE
LAVolume	abnormal	abnormal		severely abnormal	severely abnormal		97.74	1.49					age > 60	M	Asian	fair	Overweight	Philips	TRUE	FALSE	TRUE	TRUE	FALSE	FALSE	FALSE	FALSE	FALSE	TRUE
LAVolume	normal	normal		normal	normal		67.87	-4.24					age 40-60	F	Black or African American	good	Morbidly Obese	Philips	FALSE	FALSE	TRUE	FALSE	FALSE	FALSE	FALSE	FALSE	FALSE	FALSE
LAVolume	normal	normal		normal	normal		59.23	0.47					age > 60	F	White	Not Found	Morbidly Obese	Philips	TRUE	FALSE	TRUE	FALSE	FALSE	FALSE	FALSE	FALSE	FALSE	FALSE
LAVolume	normal	normal		normal	normal		43.12	-13.74					age 40-60	F	White	fair	Overweight	Philips	FALSE	FALSE	FALSE	FALSE	FALSE	FALSE	FALSE	FALSE	FALSE	FALSE
LAVolume	normal	abnormal		normal	mildly abnormal		57.64	5.28					age > 60	F	White	Not Found		Philips	TRUE	FALSE	FALSE	FALSE	FALSE	FALSE	FALSE	FALSE	FALSE	FALSE
LAVolume	abnormal	abnormal		severely abnormal	moderately abnormal		91.08	-11.71					age > 60	F	White	Not Found	Overweight	GE	TRUE	FALSE	TRUE	FALSE	FALSE	FALSE	FALSE	FALSE	FALSE	FALSE
LAVolume	abnormal	abnormal		mildly abnormal	mildly abnormal		74.53	1.06					age > 60	F	Other	technically difficult	Overweight	Philips	FALSE	TRUE	TRUE	FALSE	FALSE	FALSE	FALSE	FALSE	FALSE	FALSE
LAVolume	normal	normal		normal	normal		37.42	-19.15					age < 40	F	Asian	good	Normal	Philips	TRUE	FALSE	FALSE	FALSE	FALSE	FALSE	FALSE	FALSE	FALSE	FALSE
LAVolume	abnormal	abnormal		mildly abnormal	mildly abnormal		58.87	2.15					age > 60	F	Asian	good	Normal	GE	FALSE	FALSE	FALSE	FALSE	FALSE	FALSE	FALSE	FALSE	FALSE	FALSE
LAVolume	normal	abnormal		normal	severely abnormal		72.42	45.66					age > 60	M	Asian	fair	Overweight	Philips	TRUE	TRUE	TRUE	TRUE	TRUE	FALSE	FALSE	FALSE	FALSE	TRUE
LAVolume	normal	normal		normal	normal		34.92	-4.15					age > 60	F	White	Not Found		Philips	FALSE	FALSE	FALSE	FALSE	FALSE	FALSE	FALSE	FALSE	FALSE	FALSE
LAVolume	abnormal	normal		mildly abnormal	normal		64.24	-13.5					age > 60	F	White	Not Found		Philips	TRUE	FALSE	TRUE	FALSE	FALSE	FALSE	FALSE	TRUE	FALSE	FALSE
LAVolume	normal	normal		normal	normal		43.99	3.51					age > 60	F	Latinx	good		Philips	FALSE	FALSE	TRUE	FALSE	FALSE	FALSE	FALSE	FALSE	FALSE	FALSE
LAVolume	normal	normal		normal	normal		43.96	-4.07					age > 60	M	Asian	Not Found		Philips	FALSE	FALSE	TRUE	FALSE	FALSE	FALSE	FALSE	FALSE	FALSE	FALSE
LAVolume	normal	normal		normal	normal		39.63	6					age < 40	M	White	good	Overweight	GE	FALSE	FALSE	TRUE	TRUE	FALSE	FALSE	FALSE	FALSE	FALSE	TRUE
LAVolume	normal	normal		normal	normal		29.35	-3.29					age < 40	F	Latinx	fair	Normal	Philips	FALSE	TRUE	FALSE	TRUE	FALSE	FALSE	FALSE	FALSE	FALSE	FALSE
LAVolume	normal	normal		normal	normal		39.87	-10.68					age 40-60	F	White	good	Normal	GE	FALSE	FALSE	FALSE	FALSE	FALSE	FALSE	FALSE	FALSE	FALSE	FALSE
LAVolume	abnormal	abnormal		mildly abnormal	mildly abnormal		59.94	0.19					age > 60	F	Latinx	Not Found	Normal	Philips	FALSE	FALSE	FALSE	FALSE	TRUE	FALSE	FALSE	FALSE	FALSE	FALSE
LAVolume	normal	normal		normal	normal		47.06	0.12					age > 60	F	Other	Not Found	Overweight	Philips	FALSE	FALSE	TRUE	TRUE	FALSE	FALSE	FALSE	FALSE	FALSE	FALSE
LAVolume	normal	normal		normal	normal		36.96	-0.06					age 40-60	M	Latinx	fair	Overweight	Philips	FALSE	FALSE	FALSE	FALSE	FALSE	FALSE	FALSE	TRUE	FALSE	FALSE
LAVolume	normal	normal		normal	normal		25.34	0.41					age > 60	F	Asian	Not Found	Normal	Philips	FALSE	FALSE	FALSE	FALSE	FALSE	FALSE	FALSE	FALSE	FALSE	FALSE
LAVolume	normal	normal		normal	normal		49.65	-8.68					age < 40	M	Asian	Not Found	Normal	Philips	FALSE	FALSE	FALSE	FALSE	FALSE	FALSE	FALSE	FALSE	TRUE	FALSE
LAVolume	abnormal	abnormal		severely abnormal	moderately abnormal		93.3	-13.4					age < 40	F	Black or African American	Not Found		Philips	FALSE	FALSE	TRUE	TRUE	TRUE	FALSE	FALSE	FALSE	FALSE	FALSE
LAVolume	normal	abnormal		normal	severely abnormal		62.86	43.59					age > 60	F	White	fair	Overweight	Philips	TRUE	FALSE	TRUE	TRUE	FALSE	FALSE	FALSE	FALSE	FALSE	FALSE
LAVolume	normal	normal		normal	normal		59.82	-0.34					age > 60	M	Asian	fair		Philips	TRUE	TRUE	TRUE	FALSE	FALSE	FALSE	FALSE	FALSE	FALSE	FALSE
LAVolume	abnormal	abnormal		mildly abnormal	mildly abnormal		83.24	-5.57					age > 60	M	White	good	Obese	Philips	TRUE	TRUE	FALSE	FALSE	FALSE	FALSE	FALSE	FALSE	FALSE	FALSE
LAVolume	normal	normal		normal	normal		34.21	8.42					age < 40	M	Other	fair	Overweight	Philips	FALSE	FALSE	FALSE	FALSE	FALSE	FALSE	FALSE	FALSE	FALSE	FALSE
LAVolume	abnormal	abnormal		moderately abnormal	mildly abnormal		85.22	-15.54					age 40-60	M	White	Not Found	Overweight	Philips	TRUE	TRUE	TRUE	FALSE	TRUE	FALSE	FALSE	FALSE	FALSE	FALSE
LAVolume	normal	normal		normal	normal		30.04	-9.91					age 40-60	F	White	Not Found	Normal	Philips	FALSE	TRUE	FALSE	FALSE	FALSE	FALSE	FALSE	FALSE	FALSE	TRUE
LAVolume	normal	normal		normal	normal		38.93	17.86					age > 60	F	Other	fair		Philips	FALSE	FALSE	TRUE	FALSE	FALSE	FALSE	FALSE	FALSE	FALSE	FALSE
LAVolume	normal	abnormal		normal	mildly abnormal		63.7	25.41					age > 60	F	Latinx	technically difficult		Philips	FALSE	FALSE	TRUE	FALSE	FALSE	FALSE	FALSE	FALSE	FALSE	FALSE
LAVolume	abnormal	abnormal		mildly abnormal	mildly abnormal		75.21	4.43					age > 60	M	Latinx	good	Normal	Philips	FALSE	TRUE	TRUE	TRUE	FALSE	FALSE	FALSE	FALSE	FALSE	FALSE
LAVolume	normal	normal		normal	normal		39.04	-5.84					age > 60	F	White	good	Normal	Philips	FALSE	FALSE	FALSE	FALSE	FALSE	FALSE	FALSE	FALSE	FALSE	FALSE
LAVolume	normal	normal		normal	normal		41.01	-3.96					age < 40	M	White	good		Philips	FALSE	FALSE	FALSE	FALSE	FALSE	FALSE	FALSE	FALSE	FALSE	FALSE
LAVolume	abnormal	abnormal		severely abnormal	mildly abnormal		93.09	-47.01					age > 60	M	Asian	good	Normal	Philips	FALSE	FALSE	FALSE	TRUE	FALSE	FALSE	FALSE	FALSE	FALSE	FALSE
LAVolume	normal	normal		normal	normal		26.63	-0.02					age < 40	F	Asian	good	Normal	GE	FALSE	FALSE	FALSE	FALSE	FALSE	FALSE	FALSE	FALSE	FALSE	FALSE
LAVolume	normal	normal		normal	normal		41.96	5.93					age > 60	M	Black or African American	Not Found	Obese	Philips	FALSE	FALSE	TRUE	FALSE	FALSE	FALSE	FALSE	TRUE	FALSE	FALSE
LAVolume	abnormal	normal		mildly abnormal	normal		54.42	-8.42					age 40-60	F	White	fair	Normal	GE	FALSE	FALSE	FALSE	FALSE	FALSE	FALSE	FALSE	FALSE	FALSE	FALSE
LAVolume	normal	normal		normal	normal		40.03	0.07					age < 40	F	Latinx	Not Found	Overweight	Philips	FALSE	FALSE	FALSE	FALSE	TRUE	FALSE	FALSE	TRUE	TRUE	TRUE
LAVolume	normal	normal		normal	normal		31.21	0.43					age > 60	M	Unknown/Declined	fair	Normal	Philips	FALSE	TRUE	FALSE	TRUE	FALSE	FALSE	FALSE	FALSE	FALSE	FALSE
LAVolume	normal	normal		normal	normal		34.03	-0.33					age > 60	F	White	good	Normal	Philips	FALSE	FALSE	TRUE	FALSE	FALSE	FALSE	FALSE	FALSE	FALSE	FALSE
LAVolume	normal	abnormal		normal	mildly abnormal		75.23	18.4					age > 60	M	White	fair	Overweight	Philips	TRUE	FALSE	TRUE	FALSE	FALSE	FALSE	FALSE	FALSE	FALSE	FALSE
LAVolume	normal	normal		normal	normal		32.53	17.06					age < 40	F	Other	Not Found		Philips	FALSE	FALSE	FALSE	FALSE	FALSE	FALSE	FALSE	FALSE	FALSE	FALSE
LAVolume	normal	normal		normal	normal		46.75	-3.34					age 40-60	F	White	fair	Obese	Philips	FALSE	FALSE	FALSE	FALSE	FALSE	FALSE	FALSE	FALSE	FALSE	FALSE
LAVolume	normal	normal		normal	normal		60.54	-4.91					age > 60	M	Asian	fair	Overweight	Philips	FALSE	FALSE	TRUE	TRUE	FALSE	FALSE	FALSE	FALSE	FALSE	FALSE
LAVolume	normal	normal		normal	normal		50.73	7.47					age > 60	M	White	fair		Philips	FALSE	FALSE	FALSE	FALSE	FALSE	FALSE	FALSE	FALSE	FALSE	FALSE
LAVolume	normal	normal		normal	normal		55.39	-27.75					age > 60	M	White	Not Found		Philips	FALSE	FALSE	TRUE	TRUE	FALSE	FALSE	TRUE	FALSE	FALSE	TRUE
LAVolume	normal	normal		normal	normal		42.89	-0.21					age > 60	F	Asian	poor	Overweight	Philips	FALSE	FALSE	TRUE	FALSE	FALSE	FALSE	FALSE	FALSE	FALSE	FALSE
LAVolume	normal	normal		normal	normal		31.95	-6.09					age 40-60	F	Asian	Not Found		Philips	FALSE	FALSE	TRUE	FALSE	FALSE	FALSE	FALSE	FALSE	FALSE	FALSE
LAVolume	normal	normal		normal	normal		66.3	-0.22					age 40-60	M	White	good	Normal	Philips	FALSE	FALSE	TRUE	FALSE	FALSE	FALSE	FALSE	FALSE	FALSE	FALSE
LAVolume	normal	normal		normal	normal		23.98	-0.03					age < 40	F	White	fair	Low	Philips	FALSE	FALSE	FALSE	FALSE	FALSE	FALSE	FALSE	FALSE	FALSE	FALSE
LAVolume	normal	normal		normal	normal		40.89	0.37					age > 60	F	White	good	Overweight	Philips	TRUE	FALSE	TRUE	FALSE	FALSE	FALSE	FALSE	FALSE	FALSE	FALSE
LAVolume	abnormal	abnormal		severely abnormal	severely abnormal		102.55	-2.88					age > 60	M	White	fair		Philips	FALSE	TRUE	TRUE	FALSE	FALSE	FALSE	FALSE	TRUE	FALSE	FALSE
LAVolume	normal	normal		normal	normal		27.86	-16.27					age > 60	F	Asian	Not Found	Normal	Philips	FALSE	TRUE	TRUE	FALSE	FALSE	FALSE	FALSE	FALSE	FALSE	FALSE
LAVolume	normal	normal		normal	normal		41.2	4.45					age 40-60	M	White	good	Normal	Philips	FALSE	FALSE	FALSE	FALSE	FALSE	FALSE	FALSE	TRUE	FALSE	FALSE
LAVolume	normal	normal		normal	normal		52.12	-1.74					age 40-60	M	White	good	Obese	Philips	FALSE	FALSE	TRUE	FALSE	FALSE	FALSE	FALSE	FALSE	FALSE	FALSE
LAVolume	normal	abnormal		normal	mildly abnormal		62.56	15.12					age < 40	F	Black or African American	Not Found		Philips	FALSE	FALSE	FALSE	FALSE	FALSE	FALSE	FALSE	FALSE	FALSE	FALSE
LAVolume	normal	normal		normal	normal		48.08	1.66					age > 60	F	White	good	Normal	Philips	TRUE	FALSE	TRUE	FALSE	FALSE	FALSE	FALSE	FALSE	FALSE	FALSE
LAVolume	abnormal	abnormal		mildly abnormal	moderately abnormal		89.33	24.67					age > 60	F	White	Not Found	Morbidly Obese	Philips	FALSE	FALSE	TRUE	FALSE	FALSE	TRUE	FALSE	FALSE	FALSE	FALSE
LAVolume	normal	abnormal		normal	mildly abnormal		63.27	10.48					age 40-60	M	Latinx	fair	Overweight	Philips	FALSE	FALSE	TRUE	FALSE	FALSE	FALSE	FALSE	FALSE	FALSE	FALSE
LAVolume	normal	normal		normal	normal		57.4	-3.18					age 40-60	F	Black or African American	good	Obese	Philips	FALSE	TRUE	TRUE	FALSE	FALSE	FALSE	FALSE	FALSE	FALSE	FALSE
LAVolume	normal	abnormal		normal	mildly abnormal		53.63	9.27					age > 60	F	Asian	fair	Normal	Philips	FALSE	TRUE	TRUE	FALSE	FALSE	FALSE	FALSE	FALSE	FALSE	FALSE
LAVolume	normal	normal		normal	normal		45.41	6.82					age 40-60	F	White	good	Normal	Philips	FALSE	FALSE	TRUE	FALSE	FALSE	FALSE	FALSE	FALSE	FALSE	FALSE
LAVolume	normal	normal		normal	normal		31.64	-0.13					age 40-60	F	Latinx	good	Normal	Philips	FALSE	FALSE	TRUE	FALSE	TRUE	FALSE	FALSE	FALSE	TRUE	TRUE
LAVolume	normal	normal		normal	normal		39.36	5.25					age 40-60	F	Black or African American	fair	Obese	Philips	FALSE	TRUE	TRUE	FALSE	FALSE	FALSE	FALSE	FALSE	FALSE	FALSE
LAVolume	normal	normal		normal	normal		57.84	5.69					age > 60	M	White	Not Found	Normal	Philips	FALSE	FALSE	FALSE	FALSE	TRUE	FALSE	FALSE	FALSE	FALSE	FALSE
LAVolume	abnormal	abnormal		mildly abnormal	mildly abnormal		71.07	-1.84					age > 60	M	Asian	Not Found	Overweight	Philips	TRUE	TRUE	TRUE	FALSE	FALSE	FALSE	FALSE	FALSE	FALSE	FALSE
LAVolume	normal	normal		normal	normal		50.99	0.36					age 40-60	M	Other	technically difficult	Morbidly Obese	Philips	FALSE	FALSE	FALSE	FALSE	FALSE	FALSE	FALSE	FALSE	FALSE	FALSE
LAVolume	normal	normal		normal	normal		28.02	1.13					age < 40	F	White	good	Normal	Philips	FALSE	FALSE	TRUE	FALSE	FALSE	FALSE	FALSE	FALSE	FALSE	FALSE
LAVolume	abnormal	abnormal		mildly abnormal	mildly abnormal		72.41	-2.87					age > 60	M	White	fair	Overweight	Philips	FALSE	TRUE	TRUE	TRUE	TRUE	FALSE	FALSE	FALSE	FALSE	FALSE
LAVolume	normal	normal		normal	normal		48.56	1.12					age > 60	M	White	Not Found	Normal	Philips	FALSE	FALSE	TRUE	TRUE	FALSE	FALSE	FALSE	FALSE	FALSE	FALSE
LAVolume	normal	normal		normal	normal		44.9	-0.57					age 40-60	F	White	fair	Normal	Philips	FALSE	FALSE	FALSE	FALSE	FALSE	FALSE	FALSE	FALSE	FALSE	FALSE
LAVolume	normal	normal		normal	normal		31.81	-19.07					age 40-60	M	White	good		GE	FALSE	FALSE	FALSE	FALSE	FALSE	FALSE	FALSE	FALSE	FALSE	FALSE
LAVolume	abnormal	abnormal		severely abnormal	severely abnormal		106.15	2.31					age 40-60	M	White	Not Found	Overweight	Philips	FALSE	TRUE	FALSE	FALSE	TRUE	FALSE	FALSE	FALSE	FALSE	FALSE
LAVolume	normal	normal		normal	normal		44.25	11.8					age > 60	F	White	good	Normal	GE	FALSE	FALSE	FALSE	FALSE	FALSE	FALSE	FALSE	FALSE	FALSE	FALSE
LAVolume	normal	normal		normal	normal		48.93	1.86					age 40-60	F	Asian	Not Found	Normal	Philips	FALSE	FALSE	FALSE	FALSE	FALSE	FALSE	FALSE	TRUE	TRUE	FALSE
LAVolume	normal	abnormal		normal	mildly abnormal		62.93	29.86					age > 60	M	Asian	Not Found	Obese	Philips	TRUE	TRUE	TRUE	FALSE	FALSE	FALSE	FALSE	FALSE	FALSE	FALSE
LAVolume	normal	normal		normal	normal		52.39	4.79					age < 40	F	Latinx	fair	Overweight	Philips	FALSE	FALSE	FALSE	FALSE	FALSE	FALSE	FALSE	FALSE	FALSE	FALSE
LAVolume	normal	normal		normal	normal		53.66	-0.66					age > 60	F	Black or African American	Not Found	Normal	Philips	FALSE	FALSE	TRUE	FALSE	FALSE	FALSE	FALSE	FALSE	FALSE	FALSE
LAVolume	abnormal	abnormal		moderately abnormal	moderately abnormal		72.84	-0.3					age > 60	F	White	Not Found	Normal	Philips	TRUE	TRUE	TRUE	FALSE	FALSE	FALSE	FALSE	FALSE	FALSE	FALSE
LAVolume	normal	normal		normal	normal		36.45	3.91					age > 60	F	Asian	good	Overweight	Philips	FALSE	FALSE	TRUE	TRUE	FALSE	FALSE	FALSE	FALSE	FALSE	FALSE
LAVolume	abnormal	abnormal		moderately abnormal	mildly abnormal		74.68	-0.62					age > 60	M	Asian	Not Found		Philips	TRUE	TRUE	TRUE	FALSE	FALSE	FALSE	FALSE	FALSE	FALSE	FALSE
LAVolume	normal	normal		normal	normal		55.95	3.01					age > 60	F	White	Not Found		GE	FALSE	FALSE	TRUE	FALSE	FALSE	FALSE	FALSE	FALSE	FALSE	FALSE
LAVolume	normal	normal		normal	normal		34.84	-12.3					age < 40	F	Latinx	Not Found	Overweight	Philips	FALSE	FALSE	FALSE	TRUE	TRUE	FALSE	FALSE	FALSE	TRUE	FALSE
LAVolume	normal	normal		normal	normal		26.51	-4.97					age > 60	F	Asian	fair	Overweight	Philips	FALSE	FALSE	TRUE	FALSE	FALSE	FALSE	FALSE	FALSE	FALSE	FALSE
LAVolume	abnormal	abnormal		severely abnormal	moderately abnormal		81.52	-12.29					age 40-60	F	White	good	Obese	Philips	TRUE	TRUE	FALSE	FALSE	FALSE	FALSE	FALSE	FALSE	FALSE	FALSE
LAVolume	abnormal	abnormal		moderately abnormal	moderately abnormal		68.79	-5.11					age > 60	F	Asian	good	Normal	Philips	FALSE	FALSE	TRUE	FALSE	FALSE	FALSE	FALSE	FALSE	FALSE	FALSE
LAVolume	normal	normal		normal	normal		54.98	7.97					age 40-60	F	Latinx	good		GE	TRUE	FALSE	TRUE	FALSE	TRUE	FALSE	FALSE	FALSE	TRUE	FALSE
LAVolume	normal	normal		normal	normal		45.66	10.36					age < 40	M	Latinx	good	Overweight	Philips	FALSE	FALSE	TRUE	FALSE	FALSE	FALSE	FALSE	FALSE	FALSE	FALSE
LAVolume	normal	normal		normal	normal		44.43	0.87					age 40-60	M	White	good	Normal	Philips	FALSE	TRUE	TRUE	FALSE	FALSE	FALSE	FALSE	TRUE	FALSE	FALSE
LAVolume	normal	normal		normal	normal		31.71	2.28					age < 40	M	Latinx	good	Normal	GE	FALSE	FALSE	FALSE	FALSE	FALSE	FALSE	FALSE	FALSE	FALSE	FALSE
LAVolume	abnormal	abnormal		moderately abnormal	severely abnormal		78.48	2.97					age > 60	F	White	Not Found	Overweight	Philips	TRUE	FALSE	TRUE	FALSE	FALSE	FALSE	FALSE	FALSE	FALSE	FALSE
LAVolume	normal	normal		normal	normal		47.45	-1.08					age > 60	F	Asian	fair	Normal	Philips	TRUE	TRUE	TRUE	FALSE	FALSE	FALSE	FALSE	TRUE	FALSE	TRUE
LAVolume	normal	normal		normal	normal		42.16	1.37					age > 60	M	Latinx	fair	Overweight	Philips	FALSE	FALSE	TRUE	FALSE	FALSE	FALSE	FALSE	FALSE	TRUE	FALSE
LAVolume	abnormal	abnormal		mildly abnormal	mildly abnormal		57.8	-2.38					age > 60	F	Asian	fair	Normal	Philips	TRUE	FALSE	TRUE	FALSE	FALSE	FALSE	FALSE	FALSE	FALSE	FALSE
LAVolume	abnormal	normal		mildly abnormal	normal		57.9	-4.18					age > 60	F	White	Not Found	Overweight	Philips	TRUE	TRUE	TRUE	FALSE	FALSE	FALSE	FALSE	FALSE	FALSE	TRUE
LAVolume	abnormal	abnormal		moderately abnormal	moderately abnormal		76.05	-1.89					age > 60	F	White	Not Found	Overweight	Philips	TRUE	FALSE	TRUE	FALSE	TRUE	TRUE	FALSE	FALSE	FALSE	FALSE
LAVolume	normal	normal		normal	normal		39.09	-4.77					age 40-60	M	Latinx	fair		Philips	FALSE	FALSE	FALSE	FALSE	FALSE	FALSE	FALSE	FALSE	FALSE	FALSE
LAVolume	normal	normal		normal	normal		22.3	8.61					age 40-60	F	White	good	Overweight	Philips	FALSE	FALSE	TRUE	FALSE	FALSE	FALSE	FALSE	TRUE	FALSE	FALSE
LAVolume	abnormal	abnormal		moderately abnormal	moderately abnormal		84.71	3.42					age > 60	M	Other	Not Found		Philips	FALSE	TRUE	TRUE	FALSE	TRUE	FALSE	FALSE	FALSE	TRUE	TRUE
LAVolume	normal	normal		normal	normal		30.24	0.61					age > 60	F	White	good	Normal	Philips	FALSE	FALSE	TRUE	TRUE	TRUE	FALSE	FALSE	FALSE	FALSE	FALSE
LAVolume	normal	normal		normal	normal		35.53	9.43					age 40-60	F	Black or African American	excellent	Normal	Philips	FALSE	TRUE	TRUE	TRUE	FALSE	FALSE	FALSE	TRUE	FALSE	FALSE
LAVolume	abnormal	abnormal		moderately abnormal	moderately abnormal		98.39	-1.2					age > 60	M	White	Not Found		Philips	TRUE	TRUE	TRUE	FALSE	TRUE	FALSE	FALSE	FALSE	FALSE	TRUE
LAVolume	normal	normal		normal	normal		28.83	9.66					age 40-60	F	Asian	good	Normal	Philips	TRUE	FALSE	FALSE	TRUE	FALSE	FALSE	FALSE	FALSE	FALSE	FALSE
LAVolume	normal	normal		normal	normal		57.71	-7.02					age > 60	F	Other	good	Obese	Philips	TRUE	FALSE	TRUE	FALSE	FALSE	FALSE	FALSE	FALSE	FALSE	FALSE
LAVolume	abnormal	abnormal		severely abnormal	severely abnormal		117.39	16					age > 60	M	Asian	good		Philips	FALSE	FALSE	TRUE	FALSE	FALSE	FALSE	FALSE	FALSE	FALSE	FALSE
LAVolume	abnormal	normal		mildly abnormal	normal		62.38	-17.23					age > 60	M	Asian	Not Found		Philips	TRUE	FALSE	TRUE	FALSE	TRUE	FALSE	FALSE	FALSE	FALSE	TRUE
LAVolume	normal	normal		normal	normal		40.5	-2.99					age > 60	F	Other	fair	Normal	Philips	FALSE	FALSE	TRUE	FALSE	FALSE	FALSE	FALSE	FALSE	FALSE	FALSE
LAVolume	normal	normal		normal	normal		70.59	-2.81					age < 40	M	Black or African American	fair	Normal	Philips	TRUE	FALSE	FALSE	FALSE	TRUE	FALSE	FALSE	FALSE	TRUE	TRUE
LAVolume	abnormal	abnormal		mildly abnormal	mildly abnormal		67	4.9					age > 60	F	Other	fair	Normal	Philips	TRUE	TRUE	TRUE	TRUE	FALSE	FALSE	FALSE	TRUE	FALSE	TRUE
LAVolume	abnormal	normal		mildly abnormal	normal		72.88	-10.23					age 40-60	M	White	Not Found	Normal	Philips	TRUE	FALSE	TRUE	FALSE	FALSE	FALSE	FALSE	FALSE	FALSE	FALSE
LAVolume	abnormal	abnormal		mildly abnormal	moderately abnormal		79.05	10.11					age > 60	F	Asian	Not Found	Obese	Philips	TRUE	TRUE	TRUE	TRUE	TRUE	FALSE	FALSE	FALSE	FALSE	FALSE
LAVolume	normal	normal		normal	normal		57.84	5.69					age > 60	F	White	Not Found		Philips	TRUE	FALSE	TRUE	FALSE	TRUE	FALSE	FALSE	FALSE	FALSE	FALSE
LAVolume	abnormal	abnormal		severely abnormal	severely abnormal		114.54	-2.9					age > 60	M	Black or African American	good		Philips	TRUE	TRUE	FALSE	FALSE	FALSE	FALSE	FALSE	TRUE	FALSE	TRUE
LAVolume	normal	normal		normal	normal		34.73	-0.53					age > 60	M	Asian	fair	Overweight	Philips	FALSE	FALSE	TRUE	TRUE	FALSE	FALSE	FALSE	FALSE	FALSE	TRUE
LAVolume	normal	normal		normal	normal		31.45	4.91					age 40-60	M	White	Not Found	Obese	Philips	TRUE	FALSE	TRUE	FALSE	FALSE	FALSE	FALSE	FALSE	FALSE	FALSE
LAVolume	normal	normal		normal	normal		49.36	-11.26					age > 60	F	White	Not Found	Overweight	Philips	TRUE	FALSE	TRUE	FALSE	FALSE	FALSE	FALSE	FALSE	FALSE	FALSE
LAVolume	normal	normal		normal	normal		37.31	-11.36					age > 60	F	White	Not Found	Normal	Philips	FALSE	FALSE	TRUE	FALSE	FALSE	FALSE	FALSE	FALSE	FALSE	FALSE
LAVolume	normal	abnormal		normal	mildly abnormal		53.56	1.13					age > 60	F	White	Not Found	Normal	Philips	FALSE	FALSE	FALSE	FALSE	FALSE	FALSE	FALSE	TRUE	FALSE	FALSE
LAVolume	normal	normal		normal	normal		33.53	1.06					age < 40	F	White	fair	Normal	Philips	FALSE	FALSE	FALSE	FALSE	FALSE	FALSE	FALSE	FALSE	FALSE	FALSE
LAVolume	abnormal	normal		mildly abnormal	normal		86	-15.82					age > 60	M	White	fair	Obese	Philips	FALSE	FALSE	FALSE	FALSE	FALSE	FALSE	FALSE	FALSE	FALSE	FALSE
LAVolume	abnormal	abnormal		mildly abnormal	mildly abnormal		81.4	0.81					age > 60	M	White	technically difficult	Overweight	Philips	TRUE	TRUE	FALSE	TRUE	FALSE	FALSE	FALSE	FALSE	TRUE	FALSE
LAVolume	normal	abnormal		normal	mildly abnormal		77.34	14.68					age < 40	F	Black or African American	fair		Philips	FALSE	FALSE	TRUE	FALSE	FALSE	FALSE	FALSE	FALSE	FALSE	FALSE
LAVolume	normal	normal		normal	normal		52.16	9.7					age < 40	F	White	good	Obese	Philips	FALSE	FALSE	FALSE	FALSE	FALSE	FALSE	FALSE	FALSE	FALSE	FALSE
LAVolume	normal	normal		normal	normal		49.76	-0.47					age 40-60	M	Asian	Not Found		Philips	FALSE	FALSE	TRUE	FALSE	FALSE	FALSE	FALSE	FALSE	FALSE	FALSE
LAVolume	normal	normal		normal	normal		73.31	0.27					age < 40	M	White	Not Found		GE	FALSE	FALSE	FALSE	FALSE	FALSE	FALSE	FALSE	FALSE	FALSE	FALSE
LAVolume	normal	normal		normal	normal		53.02	0.05					age > 60	M	Latinx	good	Overweight	Philips	TRUE	FALSE	TRUE	TRUE	FALSE	FALSE	FALSE	FALSE	FALSE	TRUE
LAVolume	abnormal	abnormal		severely abnormal	severely abnormal		91.11	-16.32					age > 60	F	White	Not Found	Normal	Philips	TRUE	TRUE	TRUE	FALSE	TRUE	FALSE	FALSE	FALSE	FALSE	FALSE
LAVolume	normal	normal		normal	normal		40.66	-0.66					age 40-60	F	Asian	good		Philips	FALSE	FALSE	TRUE	FALSE	FALSE	FALSE	FALSE	TRUE	FALSE	FALSE
LAVolume	abnormal	abnormal		severely abnormal	severely abnormal		124.72	23.32					age > 60	M	Other	good	Overweight	Philips	TRUE	TRUE	TRUE	FALSE	FALSE	FALSE	FALSE	FALSE	FALSE	TRUE
LAVolume	normal	normal		normal	normal		41.43	6.87					age > 60	F	White	Not Found	Normal	Philips	FALSE	FALSE	TRUE	FALSE	FALSE	FALSE	FALSE	FALSE	FALSE	FALSE
LAVolume	normal	normal		normal	normal		70.37	2.75					age 40-60	M	White	Not Found	Normal	Philips	FALSE	FALSE	TRUE	FALSE	FALSE	FALSE	FALSE	FALSE	FALSE	FALSE
LAVolume	abnormal	abnormal		mildly abnormal	mildly abnormal		67.84	-0.3					age > 60	F	White	fair		Philips	TRUE	TRUE	TRUE	TRUE	FALSE	FALSE	FALSE	FALSE	FALSE	FALSE
LAVolume	normal	normal		normal	normal		49.16	-7.72					age 40-60	M	White	good	Overweight	GE	FALSE	FALSE	FALSE	FALSE	FALSE	FALSE	FALSE	FALSE	FALSE	FALSE
LAVolume	normal	normal		normal	normal		41.72	-4.03					age < 40	F	White	good	Normal	GE	TRUE	TRUE	FALSE	FALSE	FALSE	FALSE	FALSE	FALSE	FALSE	TRUE
LAVolume	normal	normal		normal	normal		30.93	-6.13					age < 40	F	Latinx	Not Found	Obese	Philips	FALSE	FALSE	TRUE	FALSE	FALSE	FALSE	FALSE	TRUE	FALSE	FALSE
LAVolume	abnormal	abnormal		severely abnormal	severely abnormal		100.46	2.97					age 40-60	F	White	Not Found	Obese	GE	FALSE	FALSE	FALSE	FALSE	FALSE	FALSE	FALSE	FALSE	FALSE	FALSE
LAVolume	normal	normal		normal	normal		44.92	-0.15					age > 60	F	Asian	Not Found		Philips	TRUE	FALSE	TRUE	TRUE	TRUE	FALSE	FALSE	FALSE	FALSE	TRUE
LAVolume	normal	normal		normal	normal		38.79	3.72					age 40-60	F	White	fair	Obese	Philips	FALSE	FALSE	TRUE	FALSE	FALSE	FALSE	FALSE	FALSE	FALSE	FALSE
LAVolume	normal	normal		normal	normal		53.57	-3.01					age 40-60	M	White	good	Normal	Philips	FALSE	FALSE	FALSE	FALSE	FALSE	FALSE	FALSE	FALSE	FALSE	FALSE
LAVolume	abnormal	normal		mildly abnormal	normal		62.76	-5.79					age 40-60	F	Latinx	fair	Overweight	Philips	TRUE	TRUE	TRUE	TRUE	FALSE	FALSE	FALSE	FALSE	FALSE	TRUE
LAVolume	abnormal	abnormal		mildly abnormal	mildly abnormal		77.78	0.17					age 40-60	F	Black or African American	Not Found	Morbidly Obese	Philips	FALSE	TRUE	FALSE	FALSE	FALSE	FALSE	FALSE	FALSE	FALSE	FALSE
LAVolume	abnormal	abnormal		moderately abnormal	moderately abnormal		87.68	-4.62					age > 60	F	Asian	good	Normal	Philips	TRUE	TRUE	TRUE	FALSE	FALSE	TRUE	TRUE	FALSE	FALSE	TRUE
LAVolume	abnormal	abnormal		mildly abnormal	mildly abnormal		85.05	0.14					age 40-60	M	White	good	Normal	GE	TRUE	TRUE	TRUE	FALSE	FALSE	FALSE	FALSE	FALSE	FALSE	FALSE
LAVolume	normal	normal		normal	normal		44.59	-2.81					age 40-60	F	Latinx	fair	Overweight	Philips	TRUE	TRUE	TRUE	TRUE	TRUE	FALSE	TRUE	FALSE	FALSE	TRUE
LAVolume	abnormal	abnormal		moderately abnormal	severely abnormal		85.19	2.39					age > 60	F	White	Not Found	Normal	Philips	FALSE	TRUE	TRUE	FALSE	FALSE	FALSE	FALSE	TRUE	FALSE	FALSE
LAVolume	normal	abnormal		normal	mildly abnormal		49.88	9.76					age > 60	F	White	Not Found		Philips	FALSE	FALSE	FALSE	FALSE	FALSE	FALSE	FALSE	FALSE	FALSE	FALSE
LAVolume	normal	normal		normal	normal		44.3	-0.63					age < 40	F	Latinx	good	Obese	Philips	FALSE	FALSE	FALSE	FALSE	FALSE	FALSE	FALSE	FALSE	FALSE	FALSE
LAVolume	normal	normal		normal	normal		38.07	-4.3					age 40-60	F	White	Not Found	Overweight	GE	FALSE	FALSE	TRUE	TRUE	FALSE	FALSE	TRUE	FALSE	FALSE	FALSE
LAVolume	abnormal	abnormal		mildly abnormal	mildly abnormal		67.83	-0.32					age > 60	M	White	good	Overweight	Philips	FALSE	TRUE	TRUE	TRUE	FALSE	FALSE	FALSE	FALSE	FALSE	FALSE
LAVolume	normal	normal		normal	normal		46.84	-4.3					age > 60	M	Latinx	Not Found		Philips	FALSE	FALSE	FALSE	FALSE	FALSE	FALSE	FALSE	FALSE	FALSE	FALSE
LAVolume	abnormal	abnormal		mildly abnormal	severely abnormal		96.74	17.48					age > 60	M	White	technically limited	Obese	Philips	TRUE	TRUE	TRUE	FALSE	TRUE	FALSE	FALSE	TRUE	FALSE	TRUE
LAVolume	abnormal	abnormal		mildly abnormal	severely abnormal		85.89	40.06					age > 60	F	Black or African American	Not Found		GE	FALSE	TRUE	TRUE	TRUE	FALSE	FALSE	TRUE	FALSE	FALSE	FALSE
LAVolume	normal	normal		normal	normal		37.86	-4.78					age > 60	F	White	good	Normal	Philips	FALSE	FALSE	TRUE	FALSE	FALSE	FALSE	FALSE	FALSE	FALSE	FALSE
LAVolume	abnormal	normal		mildly abnormal	normal		47.54	-14.9					age 40-60	F	White	Not Found	Normal	Philips	FALSE	FALSE	FALSE	FALSE	FALSE	TRUE	FALSE	FALSE	FALSE	FALSE
LAVolume	abnormal	abnormal		severely abnormal	severely abnormal		93.72	-18.55					age > 60	F	Asian	fair	Normal	Philips	TRUE	TRUE	TRUE	FALSE	TRUE	FALSE	FALSE	FALSE	FALSE	FALSE
LAVolume	abnormal	normal		mildly abnormal	normal		74.59	-26.02					age 40-60	M	White	technically difficult	Obese	Philips	TRUE	TRUE	TRUE	FALSE	FALSE	FALSE	FALSE	FALSE	FALSE	FALSE
LAVolume	abnormal	abnormal		moderately abnormal	moderately abnormal		78.19	-8.41					age 40-60	M	Latinx	fair	Normal	Philips	FALSE	TRUE	TRUE	FALSE	TRUE	FALSE	FALSE	FALSE	FALSE	FALSE
LAVolume	abnormal	abnormal		mildly abnormal	moderately abnormal		90.94	14.2					age 40-60	M	White	fair		GE	TRUE	TRUE	TRUE	TRUE	FALSE	FALSE	FALSE	FALSE	TRUE	FALSE
LAVolume	abnormal	abnormal		mildly abnormal	mildly abnormal		58.33	4.67					age 40-60	F	Asian	fair		Philips	FALSE	FALSE	TRUE	TRUE	FALSE	FALSE	FALSE	FALSE	FALSE	FALSE
LAVolume	normal	normal		normal	normal		28.54	0.96					age > 60	F	Asian	good	Normal	GE	TRUE	FALSE	TRUE	FALSE	FALSE	FALSE	FALSE	FALSE	FALSE	FALSE
LAVolume	normal	normal		normal	normal		44.01	9.84					age < 40	F	Other	good	Overweight	GE	FALSE	FALSE	FALSE	TRUE	FALSE	FALSE	FALSE	FALSE	TRUE	FALSE
LAVolume	normal	normal		normal	normal		46.69	-0.61					age 40-60	M	Latinx	Not Found	Overweight	Philips	FALSE	TRUE	FALSE	TRUE	FALSE	TRUE	TRUE	FALSE	FALSE	FALSE
LAVolume	normal	normal		normal	normal		42.52	-2.75					age > 60	M	White	Not Found	Obese	Philips	TRUE	FALSE	TRUE	FALSE	FALSE	FALSE	FALSE	FALSE	FALSE	FALSE
LAVolume	normal	normal		normal	normal		44.01	-0.91					age > 60	M	White	fair	Overweight	GE	TRUE	TRUE	TRUE	FALSE	FALSE	FALSE	TRUE	FALSE	FALSE	TRUE
LAVolume	normal	normal		normal	normal		30.39	9.38					age 40-60	M	White	Not Found	Normal	Philips	TRUE	FALSE	FALSE	FALSE	FALSE	FALSE	FALSE	FALSE	FALSE	FALSE
LAVolume	normal	normal		normal	normal		59.46	-11.06					age > 60	M	Black or African American	Not Found	Normal	Philips	FALSE	TRUE	FALSE	TRUE	FALSE	FALSE	FALSE	TRUE	FALSE	FALSE
LAVolume	normal	abnormal		normal	mildly abnormal		61.29	2.58					age 40-60	F	Asian	good	Normal	Philips	FALSE	FALSE	TRUE	FALSE	FALSE	FALSE	FALSE	FALSE	FALSE	FALSE
LAVolume	normal	normal		normal	normal		64.3	18.04					age > 60	M	White	good	Normal	Philips	TRUE	TRUE	TRUE	FALSE	FALSE	FALSE	FALSE	FALSE	FALSE	TRUE
LAVolume	normal	normal		normal	normal		43.87	-0.24					age 40-60	F	Latinx	Not Found		Philips	FALSE	FALSE	FALSE	FALSE	FALSE	FALSE	FALSE	FALSE	FALSE	FALSE
LAVolume	normal	normal		normal	normal		52.94	-0.77					age > 60	M	White	good	Overweight	Philips	TRUE	FALSE	TRUE	TRUE	FALSE	FALSE	FALSE	FALSE	FALSE	FALSE
LAVolume	abnormal	abnormal		mildly abnormal	mildly abnormal		64.97	-0.04					age 40-60	F	White	Not Found	Normal	Philips	TRUE	TRUE	TRUE	FALSE	FALSE	FALSE	FALSE	FALSE	FALSE	TRUE
LAVolume	abnormal	abnormal		severely abnormal	severely abnormal		117.67	-6.65					age > 60	M	Black or African American	Not Found	Overweight	Philips	FALSE	TRUE	TRUE	FALSE	TRUE	FALSE	FALSE	FALSE	FALSE	TRUE
LAVolume	abnormal	abnormal		severely abnormal	severely abnormal		119.34	-1.3					age > 60	M	White	Not Found		Philips	TRUE	TRUE	TRUE	FALSE	FALSE	FALSE	FALSE	FALSE	FALSE	FALSE
LAVolume	normal	normal		normal	normal		45.41	14.82					age > 60	M	White	Not Found		Philips	FALSE	TRUE	TRUE	TRUE	FALSE	FALSE	FALSE	FALSE	TRUE	FALSE
LAVolume	abnormal	abnormal		moderately abnormal	moderately abnormal		71.56	-2.87					age 40-60	F	Latinx	Not Found		Philips	FALSE	FALSE	TRUE	FALSE	FALSE	FALSE	FALSE	FALSE	FALSE	FALSE
LAVolume	abnormal	normal		mildly abnormal	normal		43.84	-30.31					age > 60	F	White	technically difficult	Normal	Philips	FALSE	FALSE	TRUE	TRUE	FALSE	FALSE	FALSE	FALSE	FALSE	FALSE
LAVolume	abnormal	abnormal		moderately abnormal	severely abnormal		78.83	9.67					age 40-60	F	Latinx	Not Found	Normal	Philips	TRUE	TRUE	TRUE	FALSE	FALSE	FALSE	FALSE	FALSE	FALSE	FALSE
LAVolume	normal	normal		normal	normal		51.06	8.69					age > 60	M	White	good	Normal	Philips	TRUE	FALSE	TRUE	FALSE	TRUE	FALSE	FALSE	FALSE	TRUE	TRUE
LAVolume	normal	normal		normal	normal		32.33	4.67					age > 60	M	Asian	fair		Philips	FALSE	FALSE	TRUE	TRUE	FALSE	FALSE	FALSE	FALSE	FALSE	FALSE
LAVolume	normal	normal		normal	normal		34.17	2.35					age 40-60	F	Latinx	good	Overweight	Philips	FALSE	FALSE	FALSE	FALSE	FALSE	FALSE	FALSE	FALSE	FALSE	FALSE
LAVolume	abnormal	abnormal		severely abnormal	severely abnormal		152.26	-17.97					age > 60	M	White	fair	Overweight	Philips	FALSE	TRUE	TRUE	TRUE	FALSE	FALSE	TRUE	FALSE	FALSE	FALSE
LAVolume	normal	normal		normal	normal		44.92	-0.14					age 40-60	F	White	fair		Philips	FALSE	FALSE	TRUE	FALSE	FALSE	FALSE	FALSE	FALSE	FALSE	FALSE
LAVolume	normal	normal		normal	normal		68.7	1.4					age 40-60	M	Black or African American	good		Philips	FALSE	FALSE	TRUE	FALSE	TRUE	FALSE	FALSE	FALSE	FALSE	FALSE
LAVolume	normal	normal		normal	normal		50.7	15.4					age 40-60	F	White	Not Found	Overweight	Philips	FALSE	FALSE	FALSE	FALSE	FALSE	FALSE	FALSE	FALSE	FALSE	FALSE
LAVolume	normal	normal		normal	normal		57.84	0.13					age 40-60	M	Other	technically difficult	Morbidly Obese	Philips	FALSE	TRUE	TRUE	FALSE	FALSE	FALSE	FALSE	FALSE	FALSE	FALSE
LAVolume	normal	normal		normal	normal		38.49	0.98					age 40-60	F	Asian	Not Found	Normal	Philips	TRUE	TRUE	TRUE	FALSE	FALSE	FALSE	FALSE	FALSE	FALSE	FALSE
LAVolume	normal	normal		normal	normal		45.37	11.52					age > 60	F	White	fair	Overweight	Philips	FALSE	FALSE	TRUE	FALSE	TRUE	FALSE	FALSE	FALSE	FALSE	FALSE
LAVolume	abnormal	abnormal		severely abnormal	severely abnormal		125.75	19.5					age > 60	M	White	good		Philips	TRUE	FALSE	TRUE	TRUE	FALSE	FALSE	FALSE	FALSE	FALSE	FALSE
LAVolume	normal	normal		normal	normal		58.13	2.26					age > 60	M	White	fair	Overweight	Philips	FALSE	TRUE	TRUE	FALSE	FALSE	FALSE	FALSE	FALSE	FALSE	FALSE
LAVolume	abnormal	abnormal		moderately abnormal	severely abnormal		87.05	14.58					age > 60	M	Asian	good	Normal	Philips	TRUE	FALSE	TRUE	FALSE	FALSE	TRUE	FALSE	FALSE	FALSE	FALSE
LAVolume	normal	normal		normal	normal		69.66	1.33					age > 60	M	White	technically difficult		Philips	FALSE	TRUE	FALSE	FALSE	TRUE	FALSE	FALSE	FALSE	FALSE	FALSE
LAVolume	normal	normal		normal	normal		44.53	-0.92					age 40-60	F	Asian	Not Found		Philips	FALSE	TRUE	FALSE	TRUE	FALSE	TRUE	FALSE	FALSE	FALSE	FALSE
LAVolume	normal	normal		normal	normal		54.57	21.15					age > 60	M	Black or African American	fair	Obese	Philips	TRUE	TRUE	TRUE	TRUE	FALSE	FALSE	FALSE	TRUE	FALSE	TRUE
LAVolume	normal	normal		normal	normal		32.58	-0.97					age > 60	F	Latinx	good	Normal	Philips	FALSE	FALSE	TRUE	FALSE	FALSE	FALSE	FALSE	FALSE	FALSE	FALSE
LAVolume	normal	normal		normal	normal		34.29	0.59					age > 60	F	Other	technically difficult	Obese	Philips	FALSE	FALSE	TRUE	TRUE	FALSE	FALSE	FALSE	FALSE	FALSE	FALSE
LAVolume	abnormal	abnormal		moderately abnormal	mildly abnormal		85.57	-14.85					age > 60	M	White	fair	Normal	Philips	FALSE	FALSE	FALSE	FALSE	FALSE	FALSE	FALSE	FALSE	FALSE	FALSE
LAVolume	abnormal	abnormal		severely abnormal	severely abnormal		141.41	-11.34					age > 60	M	White	good	Normal	GE	TRUE	TRUE	TRUE	FALSE	FALSE	FALSE	FALSE	TRUE	FALSE	FALSE
LAVolume	normal	normal		normal	normal		33.49	-7.01					age 40-60	F	Asian	Not Found		Philips	FALSE	FALSE	TRUE	FALSE	FALSE	FALSE	FALSE	FALSE	FALSE	FALSE
LAVolume	normal	normal		normal	normal		36.07	8.15					age 40-60	F	Asian	fair		Philips	FALSE	FALSE	TRUE	FALSE	FALSE	FALSE	FALSE	FALSE	FALSE	FALSE
LAVolume	normal	normal		normal	normal		43.68	-0.62					age > 60	F	Asian	Not Found	Normal	Philips	FALSE	FALSE	TRUE	FALSE	FALSE	FALSE	FALSE	FALSE	FALSE	FALSE
LAVolume	abnormal	abnormal		moderately abnormal	mildly abnormal		63.18	-7.63					age > 60	F	Asian	Not Found	Normal	Philips	TRUE	TRUE	TRUE	FALSE	FALSE	FALSE	FALSE	FALSE	FALSE	FALSE
LAVolume	normal	normal		normal	normal		49.95	-0.08					age > 60	M	Other	good	Normal	Philips	TRUE	FALSE	TRUE	FALSE	FALSE	FALSE	FALSE	FALSE	TRUE	FALSE
LAVolume	normal	normal		normal	normal		57.76	-0.47					age 40-60	F	Latinx	Not Found		Philips	FALSE	FALSE	FALSE	FALSE	FALSE	FALSE	FALSE	FALSE	FALSE	FALSE
LAVolume	normal	normal		normal	normal		40.96	-0.06					age < 40	F	Asian	Not Found	Normal	Philips	FALSE	FALSE	TRUE	FALSE	FALSE	FALSE	FALSE	FALSE	FALSE	FALSE
LAVolume	normal	normal		normal	normal		59.04	2.08					age 40-60	M	White	Not Found	Overweight	Philips	TRUE	FALSE	FALSE	FALSE	FALSE	FALSE	FALSE	FALSE	FALSE	FALSE
LAVolume	normal	normal		normal	normal		47.45	2.9					age 40-60	F	White	fair	Overweight	Philips	TRUE	TRUE	TRUE	FALSE	FALSE	TRUE	FALSE	TRUE	FALSE	FALSE
LAVolume	abnormal	abnormal		severely abnormal	severely abnormal		109.87	-3.23					age 40-60	M	Other	good	Normal	Philips	FALSE	FALSE	TRUE	FALSE	TRUE	FALSE	FALSE	FALSE	FALSE	FALSE
LAVolume	abnormal	abnormal		mildly abnormal	mildly abnormal		65.41	-5.17					age > 60	F	White	Not Found		Philips	TRUE	TRUE	TRUE	FALSE	FALSE	FALSE	FALSE	FALSE	FALSE	TRUE
LAVolume	normal	normal		normal	normal		27.98	-7.91					age 40-60	M	White	fair	Obese	Philips	TRUE	TRUE	TRUE	TRUE	FALSE	TRUE	FALSE	FALSE	FALSE	TRUE
LAVolume	normal	normal		normal	normal		68.61	1.22					age < 40	M	White	Not Found	Normal	Philips	TRUE	TRUE	FALSE	FALSE	FALSE	FALSE	FALSE	FALSE	FALSE	FALSE
LAVolume	abnormal	normal		mildly abnormal	normal		79.72	-22.55					age > 60	M	White	technically difficult	Normal	Philips	TRUE	TRUE	TRUE	FALSE	FALSE	FALSE	FALSE	FALSE	FALSE	FALSE
LAVolume	normal	normal		normal	normal		49.94	7.03					age > 60	M	Latinx	Not Found	Normal	Philips	FALSE	FALSE	FALSE	FALSE	FALSE	FALSE	FALSE	FALSE	FALSE	FALSE
LAVolume	normal	normal		normal	normal		37.47	-4.48					age 40-60	F	White	fair		GE	FALSE	TRUE	TRUE	FALSE	FALSE	FALSE	FALSE	FALSE	FALSE	FALSE
LAVolume	abnormal	abnormal		moderately abnormal	severely abnormal		96.34	7.42					age > 60	M	White	good	Overweight	Philips	TRUE	FALSE	TRUE	FALSE	FALSE	FALSE	FALSE	FALSE	FALSE	FALSE
LAVolume	abnormal	abnormal		severely abnormal	severely abnormal		103.14	6.3					age > 60	M	White	good		GE	TRUE	FALSE	FALSE	FALSE	TRUE	FALSE	FALSE	FALSE	FALSE	FALSE
LAVolume	abnormal	normal		mildly abnormal	normal		62.83	-14.33					age > 60	M	Asian	Not Found	Normal	Philips	TRUE	TRUE	TRUE	TRUE	FALSE	FALSE	TRUE	FALSE	FALSE	FALSE
LAVolume	normal	normal		normal	normal		62.63	-2.58					age 40-60	M	White	Not Found		GE	FALSE	FALSE	FALSE	FALSE	FALSE	FALSE	FALSE	FALSE	FALSE	FALSE
LAVolume	normal	normal		normal	normal		60.12	6.24					age > 60	M	Asian	Not Found	Normal	Philips	FALSE	FALSE	TRUE	FALSE	TRUE	FALSE	FALSE	FALSE	FALSE	FALSE
LAVolume	abnormal	abnormal		mildly abnormal	mildly abnormal		63.93	-4.13					age 40-60	F	White	Not Found		Philips	FALSE	TRUE	TRUE	FALSE	FALSE	FALSE	FALSE	FALSE	FALSE	FALSE
LAVolume	abnormal	abnormal		severely abnormal	severely abnormal		103.13	-5.39					age > 60	F	Unknown/Declined	fair	Obese	Philips	FALSE	TRUE	FALSE	FALSE	FALSE	FALSE	FALSE	FALSE	FALSE	FALSE
LAVolume	normal	normal		normal	normal		49.45	-5.09					age < 40	F	Black or African American	technically limited	Normal	Philips	TRUE	TRUE	FALSE	TRUE	FALSE	FALSE	FALSE	FALSE	FALSE	FALSE
LAVolume	normal	normal		normal	normal		55.79	9.43					age > 60	M	Other	fair	Obese	GE	FALSE	FALSE	TRUE	FALSE	FALSE	FALSE	FALSE	FALSE	FALSE	FALSE
LAVolume	normal	normal		normal	normal		45.72	-0.55					age 40-60	F	White	good	Obese	Philips	FALSE	FALSE	TRUE	FALSE	FALSE	FALSE	FALSE	FALSE	FALSE	FALSE
LAVolume	normal	normal		normal	normal		43.31	3.08					age > 60	F	Asian	good	Normal	Philips	TRUE	TRUE	TRUE	FALSE	FALSE	FALSE	FALSE	FALSE	FALSE	FALSE
LAVolume	normal	normal		normal	normal		46.07	0.14					age > 60	F	Latinx	Not Found	Normal	Philips	FALSE	FALSE	FALSE	FALSE	FALSE	FALSE	FALSE	TRUE	FALSE	FALSE
LAVolume	normal	normal		normal	normal		37.02	1.48					age > 60	F	Asian	good		Philips	TRUE	FALSE	TRUE	FALSE	FALSE	FALSE	FALSE	FALSE	FALSE	FALSE
LAVolume	normal	normal		normal	normal		57.92	1.84					age 40-60	F	Black or African American	Not Found	Overweight	Philips	FALSE	FALSE	TRUE	FALSE	FALSE	FALSE	FALSE	FALSE	FALSE	FALSE
LAVolume	normal	normal		normal	normal		46.96	-0.06					age < 40	F	Latinx	Not Found	Normal	Philips	FALSE	TRUE	FALSE	FALSE	FALSE	FALSE	FALSE	TRUE	FALSE	FALSE
LAVolume	normal	normal		normal	normal		40.41	-1.17					age 40-60	M	White	fair		Philips	FALSE	FALSE	FALSE	FALSE	FALSE	FALSE	FALSE	FALSE	FALSE	FALSE
LAVolume	normal	normal		normal	normal		42.02	2.04					age > 60	F	White	fair	Overweight	Philips	TRUE	FALSE	TRUE	TRUE	TRUE	TRUE	FALSE	FALSE	FALSE	FALSE
LAVolume	normal	normal		normal	normal		34.18	16.36					age > 60	F	White	fair	Normal	Philips	FALSE	FALSE	FALSE	FALSE	FALSE	FALSE	FALSE	FALSE	FALSE	FALSE
LAVolume	abnormal	abnormal		moderately abnormal	severely abnormal		96.65	5.3					age 40-60	M	Black or African American	good	Overweight	Philips	TRUE	FALSE	TRUE	FALSE	TRUE	FALSE	FALSE	FALSE	FALSE	TRUE
LAVolume	normal	normal		normal	normal		41.9	1.81					age 40-60	F	White	good		Philips	TRUE	TRUE	TRUE	TRUE	FALSE	FALSE	TRUE	TRUE	TRUE	TRUE
LAVolume	normal	normal		normal	normal		50.78	-8.43					age < 40	M	White	good		Philips	FALSE	FALSE	FALSE	FALSE	FALSE	FALSE	FALSE	FALSE	FALSE	FALSE
LAVolume	normal	normal		normal	normal		46.04	9.15					age > 60	M	Asian	good	Normal	Philips	FALSE	TRUE	TRUE	FALSE	FALSE	FALSE	FALSE	FALSE	FALSE	FALSE
LAVolume	abnormal	abnormal		mildly abnormal	mildly abnormal		67.53	1.07					age 40-60	M	Latinx	Not Found	Overweight	Philips	FALSE	TRUE	TRUE	TRUE	FALSE	TRUE	TRUE	FALSE	FALSE	FALSE
LAVolume	abnormal	abnormal		moderately abnormal	severely abnormal		119.16	31.62					age 40-60	M	Asian	good		Philips	TRUE	TRUE	TRUE	FALSE	FALSE	FALSE	FALSE	FALSE	FALSE	FALSE
LAVolume	normal	normal		normal	normal		65.62	-3.85					age > 60	M	White	fair	Obese	Philips	TRUE	FALSE	FALSE	FALSE	FALSE	FALSE	FALSE	FALSE	FALSE	TRUE
LAVolume	normal	normal		normal	normal		53.54	1.09					age 40-60	M	White	good		Philips	FALSE	FALSE	TRUE	FALSE	FALSE	FALSE	FALSE	FALSE	FALSE	FALSE
LAVolume	normal	normal		normal	normal		41.76	-0.21					age > 60	F	White	fair	Normal	Philips	FALSE	FALSE	TRUE	FALSE	FALSE	FALSE	FALSE	FALSE	FALSE	FALSE
LAVolume	abnormal	abnormal		severely abnormal	moderately abnormal		97.8	-16.7					age 40-60	M	Latinx	Not Found		GE	FALSE	FALSE	TRUE	FALSE	FALSE	FALSE	FALSE	FALSE	FALSE	FALSE
LAVolume	normal	normal		normal	normal		61.14	-3.7					age > 60	M	White	Not Found	Overweight	Philips	TRUE	TRUE	TRUE	FALSE	FALSE	FALSE	FALSE	FALSE	FALSE	FALSE
LAVolume	abnormal	abnormal		severely abnormal	severely abnormal		129.78	-6.42					age > 60	F	Latinx	Not Found	Overweight	Philips	FALSE	FALSE	FALSE	FALSE	TRUE	FALSE	FALSE	FALSE	FALSE	TRUE
LAVolume	normal	normal		normal	normal		37.42	-6.6					age > 60	M	White	fair	Normal	Philips	FALSE	FALSE	TRUE	FALSE	FALSE	FALSE	FALSE	TRUE	FALSE	FALSE
LAVolume	normal	normal		normal	normal		20.71	-0.57					age 40-60	M	Asian	Not Found	Normal	Philips	FALSE	FALSE	TRUE	FALSE	FALSE	FALSE	FALSE	FALSE	FALSE	FALSE
LAVolume	abnormal	abnormal		severely abnormal	severely abnormal		109.86	1.73					age > 60	F	Asian	Not Found	Normal	Philips	TRUE	TRUE	TRUE	FALSE	TRUE	FALSE	FALSE	FALSE	FALSE	FALSE
LAVolume	abnormal	abnormal		severely abnormal	severely abnormal		111.43	10.86					age > 60	M	White	Not Found	Normal	Philips	TRUE	TRUE	TRUE	FALSE	FALSE	FALSE	FALSE	TRUE	TRUE	FALSE
LAVolume	normal	normal		normal	normal		48.22	-1.54					age > 60	F	Other	Not Found		Philips	TRUE	FALSE	TRUE	FALSE	FALSE	FALSE	FALSE	FALSE	FALSE	FALSE
LAVolume	normal	normal		normal	normal		46.36	1.03					age > 60	M	Other	technically difficult	Overweight	GE	FALSE	FALSE	TRUE	TRUE	FALSE	FALSE	FALSE	FALSE	FALSE	FALSE
LAVolume	abnormal	abnormal		moderately abnormal	severely abnormal		87.45	14.64					age > 60	M	Asian	fair	Overweight	Philips	TRUE	FALSE	TRUE	TRUE	FALSE	FALSE	FALSE	FALSE	FALSE	TRUE
LAVolume	normal	abnormal		normal	mildly abnormal		62.13	18.26					age > 60	F	White	fair	Obese	Philips	TRUE	TRUE	TRUE	FALSE	TRUE	FALSE	FALSE	FALSE	FALSE	TRUE
LAVolume	normal	normal		normal	normal		40.22	-1.55					age > 60	F	White	Not Found	Normal	Philips	FALSE	FALSE	TRUE	FALSE	FALSE	FALSE	FALSE	FALSE	FALSE	FALSE
LAVolume	normal	normal		normal	normal		46.18	1.51					age > 60	F	Asian	good	Normal	GE	FALSE	FALSE	TRUE	FALSE	FALSE	FALSE	FALSE	FALSE	FALSE	FALSE
LAVolume	normal	normal		normal	normal		31.6	-0.78					age > 60	M	Latinx	good		Philips	TRUE	FALSE	FALSE	FALSE	FALSE	FALSE	FALSE	FALSE	FALSE	FALSE
LAVolume	abnormal	abnormal		mildly abnormal	severely abnormal		85.56	24.28					age > 60	F	Other	good	Normal	Philips	FALSE	FALSE	TRUE	FALSE	TRUE	FALSE	FALSE	TRUE	FALSE	FALSE
LAVolume	normal	abnormal		normal	mildly abnormal		55.69	19.39					age < 40	F	Latinx	fair	Overweight	Philips	FALSE	FALSE	FALSE	FALSE	FALSE	FALSE	FALSE	FALSE	FALSE	FALSE
LAVolume	normal	normal		normal	normal		34.97	1.94					age 40-60	F	Asian	fair		Philips	FALSE	FALSE	TRUE	FALSE	FALSE	FALSE	FALSE	FALSE	FALSE	FALSE
LAVolume	normal	normal		normal	normal		56.18	4.36					age > 60	M	White	technically difficult	Normal	Philips	TRUE	FALSE	FALSE	FALSE	FALSE	FALSE	FALSE	FALSE	FALSE	FALSE
LAVolume	abnormal	abnormal		severely abnormal	severely abnormal		109.12	-3.17					age < 40	F	White	good	Obese	GE	FALSE	TRUE	FALSE	TRUE	FALSE	FALSE	FALSE	FALSE	FALSE	FALSE
LAVolume	abnormal	abnormal		moderately abnormal	moderately abnormal		81.38	4.76					age > 60	M	Asian	Not Found		Philips	TRUE	TRUE	TRUE	FALSE	TRUE	FALSE	FALSE	FALSE	FALSE	TRUE
LAVolume	abnormal	abnormal		moderately abnormal	moderately abnormal		92.13	10.26					age > 60	M	White	fair	Overweight	Philips	TRUE	TRUE	TRUE	FALSE	FALSE	FALSE	FALSE	FALSE	FALSE	TRUE
LAVolume	normal	normal		normal	normal		50.24	6.49					age < 40	F	White	good	Normal	Philips	FALSE	FALSE	FALSE	FALSE	FALSE	FALSE	FALSE	TRUE	TRUE	FALSE
LAVolume	abnormal	abnormal		mildly abnormal	mildly abnormal		75.62	-0.74					age > 60	M	White	Not Found	Overweight	Philips	TRUE	FALSE	TRUE	FALSE	FALSE	FALSE	FALSE	FALSE	FALSE	FALSE
LAVolume	normal	normal		normal	normal		39.9	-0.67					age > 60	F	White	fair	Overweight	Philips	FALSE	FALSE	TRUE	FALSE	FALSE	FALSE	FALSE	FALSE	FALSE	FALSE
LAVolume	abnormal	normal		mildly abnormal	normal		79.61	-30.76					age < 40	M	Latinx	Not Found	Obese	Philips	TRUE	TRUE	TRUE	FALSE	FALSE	FALSE	FALSE	FALSE	FALSE	TRUE
LAVolume	normal	normal		normal	normal		50.3	15.94					age > 60	F	White	fair	Obese	Philips	FALSE	FALSE	TRUE	FALSE	FALSE	FALSE	FALSE	FALSE	FALSE	FALSE
LAVolume	abnormal	abnormal		mildly abnormal	mildly abnormal		79.24	-1.51					age > 60	F	Asian	fair		Philips	TRUE	TRUE	TRUE	FALSE	FALSE	FALSE	FALSE	FALSE	FALSE	FALSE
LAVolume	normal	normal		normal	normal		43.44	-9.1					age 40-60	M	White	fair	Overweight	Philips	FALSE	FALSE	TRUE	TRUE	FALSE	FALSE	FALSE	FALSE	FALSE	FALSE
LAVolume	abnormal	normal		moderately abnormal	normal		71.97	-22.23					age > 60	F	White	good	Normal	GE	TRUE	FALSE	TRUE	FALSE	FALSE	FALSE	FALSE	FALSE	FALSE	FALSE
LAVolume	normal	normal		normal	normal		36.25	1.68					age < 40	F	White	good	Normal	GE	FALSE	FALSE	TRUE	FALSE	FALSE	FALSE	FALSE	FALSE	FALSE	TRUE
LAVolume	normal	normal		normal	normal		70.9	1.81					age 40-60	M	White	good		Philips	FALSE	FALSE	TRUE	FALSE	FALSE	FALSE	FALSE	FALSE	FALSE	FALSE
LAVolume	abnormal	abnormal		severely abnormal	severely abnormal		113.95	1.45					age > 60	F	Black or African American	good	Overweight	Philips	TRUE	TRUE	TRUE	TRUE	FALSE	FALSE	TRUE	FALSE	FALSE	FALSE
LAVolume	normal	normal		normal	normal		51.43	10.87					age 40-60	F	Latinx	Not Found	Obese	Philips	FALSE	TRUE	FALSE	FALSE	FALSE	FALSE	FALSE	TRUE	FALSE	FALSE
LAVolume	normal	normal		normal	normal		59.28	0.56					age 40-60	M	Black or African American	good	Overweight	Philips	FALSE	FALSE	FALSE	FALSE	FALSE	FALSE	FALSE	FALSE	FALSE	FALSE
LAVolume	normal	normal		normal	normal		48.7	5.41					age < 40	F	Other	fair		Philips	FALSE	FALSE	TRUE	FALSE	FALSE	FALSE	FALSE	FALSE	FALSE	FALSE
LAVolume	normal	normal		normal	normal		33.81	0.94					age 40-60	F	White	good	Morbidly Obese	GE	FALSE	FALSE	FALSE	FALSE	FALSE	FALSE	FALSE	FALSE	FALSE	FALSE
LAVolume	abnormal	abnormal		severely abnormal	severely abnormal		115.46	-1.07					age > 60	M	White	Not Found	Low	Philips	TRUE	FALSE	TRUE	TRUE	FALSE	FALSE	FALSE	FALSE	FALSE	FALSE
LAVolume	normal	normal		normal	normal		20.76	-6.46					age > 60	F	Black or African American	Not Found	Obese	Philips	FALSE	FALSE	TRUE	FALSE	FALSE	FALSE	FALSE	TRUE	FALSE	FALSE
LAVolume	normal	normal		normal	normal		44.01	-11.96					age 40-60	F	Latinx	good		Philips	FALSE	FALSE	FALSE	FALSE	FALSE	FALSE	FALSE	FALSE	FALSE	FALSE
LAVolume	normal	normal		normal	normal		37.03	-7.92					age < 40	F	Latinx	Not Found		Philips	FALSE	FALSE	FALSE	FALSE	FALSE	FALSE	FALSE	FALSE	FALSE	FALSE
LAVolume	abnormal	abnormal		moderately abnormal	severely abnormal		81.96	18.16					age > 60	M	Asian	good	Low	Philips	FALSE	FALSE	FALSE	FALSE	FALSE	FALSE	FALSE	FALSE	FALSE	FALSE
LAVolume	normal	normal		normal	normal		69.53	1.71					age < 40	F	Black or African American	good	Morbidly Obese	Philips	FALSE	FALSE	TRUE	FALSE	FALSE	FALSE	FALSE	FALSE	FALSE	FALSE
LAVolume	abnormal	abnormal		severely abnormal	severely abnormal		122.49	-5.01					age > 60	M	White	good	Normal	Philips	TRUE	TRUE	TRUE	FALSE	TRUE	FALSE	FALSE	FALSE	FALSE	FALSE
LAVolume	normal	normal		normal	normal		41.49	0.14					age 40-60	F	White	fair	Normal	Philips	FALSE	FALSE	FALSE	FALSE	FALSE	FALSE	FALSE	FALSE	FALSE	FALSE
LAVolume	normal	normal		normal	normal		31.03	6.07					age 40-60	F	Black or African American	Not Found	Overweight	Philips	FALSE	FALSE	TRUE	FALSE	FALSE	FALSE	FALSE	FALSE	FALSE	FALSE
LAVolume	normal	normal		normal	normal		35.61	-8.77					age < 40	F	White	Not Found	Normal	Philips	FALSE	FALSE	FALSE	FALSE	FALSE	FALSE	FALSE	FALSE	FALSE	FALSE
LAVolume	normal	normal		normal	normal		50.93	-12.12					age > 60	M	White	Not Found		Philips	FALSE	TRUE	TRUE	FALSE	FALSE	FALSE	FALSE	FALSE	FALSE	TRUE
LAVolume	normal	normal		normal	normal		35.83	1.15					age < 40	F	Asian	Not Found	Normal	Philips	FALSE	FALSE	TRUE	FALSE	FALSE	FALSE	FALSE	FALSE	FALSE	FALSE
LAVolume	normal	normal		normal	normal		44.27	8.81					age > 60	M	White	Not Found	Normal	Philips	TRUE	FALSE	TRUE	FALSE	FALSE	FALSE	FALSE	FALSE	FALSE	FALSE
LAVolume	normal	normal		normal	normal		49.87	-1.48					age < 40	F	White	good	Normal	Philips	FALSE	FALSE	FALSE	FALSE	FALSE	FALSE	FALSE	TRUE	FALSE	FALSE
LAVolume	normal	normal		normal	normal		52.64	3.29					age 40-60	M	Latinx	Not Found	Normal	Philips	FALSE	FALSE	TRUE	FALSE	FALSE	FALSE	FALSE	TRUE	TRUE	FALSE
LAVolume	normal	normal		normal	normal		60.38	0.77					age < 40	M	White	good	Overweight	Philips	FALSE	FALSE	FALSE	FALSE	FALSE	FALSE	FALSE	FALSE	FALSE	FALSE
LAVolume	normal	normal		normal	normal		43.91	0.25					age < 40	F	White	Not Found		Philips	FALSE	FALSE	FALSE	FALSE	FALSE	FALSE	FALSE	FALSE	TRUE	FALSE
LAVolume	normal	normal		normal	normal		56.98	-0.97					age 40-60	M	Asian	Not Found	Overweight	Philips	TRUE	FALSE	TRUE	TRUE	FALSE	FALSE	FALSE	FALSE	FALSE	FALSE
LAVolume	normal	normal		normal	normal		39.27	-22.05					age 40-60	M	Latinx	fair	Normal	Philips	TRUE	FALSE	TRUE	FALSE	FALSE	FALSE	FALSE	FALSE	FALSE	FALSE
LAVolume	normal	normal		normal	normal		32.91	-0.16					age < 40	F	Asian	fair	Normal	Philips	FALSE	FALSE	FALSE	FALSE	FALSE	FALSE	FALSE	TRUE	FALSE	FALSE
LAVolume	normal	normal		normal	normal		45.75	-2.48					age < 40	M	Black or African American	excellent	Overweight	Philips	TRUE	TRUE	TRUE	FALSE	FALSE	FALSE	FALSE	FALSE	FALSE	FALSE
LAVolume	normal	normal		normal	normal		45.97	-2.47					age > 60	F	White	Not Found	Overweight	Philips	TRUE	TRUE	FALSE	FALSE	FALSE	FALSE	FALSE	FALSE	FALSE	FALSE
LAVolume	abnormal	normal		mildly abnormal	normal		65.35	-17.29					age > 60	F	White	technically difficult	Overweight	Philips	TRUE	FALSE	TRUE	FALSE	TRUE	FALSE	FALSE	FALSE	FALSE	FALSE
LAVolume	normal	normal		normal	normal		56.58	0.07					age > 60	M	Asian	fair	Overweight	Philips	TRUE	FALSE	TRUE	TRUE	TRUE	FALSE	FALSE	FALSE	FALSE	FALSE
LAVolume	abnormal	abnormal		severely abnormal	mildly abnormal		80.58	-24.83					age 40-60	F	Unknown/Declined	fair	Overweight	Philips	FALSE	TRUE	TRUE	TRUE	FALSE	FALSE	TRUE	FALSE	FALSE	TRUE
LAVolume	normal	normal		normal	normal		38.08	8.96					age > 60	M	Other	good	Overweight	Philips	TRUE	FALSE	TRUE	TRUE	FALSE	FALSE	FALSE	FALSE	FALSE	FALSE
LAVolume	normal	normal		normal	normal		30.1	0.21					age 40-60	F	Other	good	Overweight	Philips	FALSE	FALSE	FALSE	FALSE	FALSE	FALSE	FALSE	FALSE	FALSE	FALSE
LAVolume	normal	abnormal		normal	mildly abnormal		61.63	3.26					age > 60	M	White	Not Found		Philips	FALSE	FALSE	TRUE	FALSE	FALSE	FALSE	FALSE	FALSE	TRUE	FALSE
LAVolume	normal	normal		normal	normal		52.66	1.32					age 40-60	F	Black or African American	good		Philips	FALSE	FALSE	TRUE	TRUE	FALSE	FALSE	FALSE	FALSE	FALSE	FALSE
LAVolume	abnormal	normal		mildly abnormal	normal		64.55	-12.45					age 40-60	F	Asian	Not Found	Overweight	GE	FALSE	FALSE	FALSE	FALSE	FALSE	FALSE	FALSE	FALSE	FALSE	FALSE
LAVolume	abnormal	abnormal		mildly abnormal	moderately abnormal		74.94	17.02					age > 60	M	Asian	good	Overweight	Philips	FALSE	FALSE	TRUE	TRUE	FALSE	FALSE	FALSE	FALSE	FALSE	FALSE
LAVolume	abnormal	abnormal		severely abnormal	severely abnormal		134.31	-1.37					age 40-60	M	Latinx	fair	Overweight	Philips	TRUE	TRUE	TRUE	TRUE	TRUE	FALSE	FALSE	FALSE	FALSE	FALSE
LAVolume	normal	normal		normal	normal		52.42	8.85					age 40-60	F	Asian	fair		Philips	FALSE	FALSE	TRUE	FALSE	FALSE	FALSE	FALSE	FALSE	FALSE	FALSE
LAVolume	normal	normal		normal	normal		41.31	-0.56					age > 60	M	Asian	good	Normal	Philips	TRUE	FALSE	TRUE	FALSE	FALSE	FALSE	FALSE	FALSE	FALSE	FALSE
LAVolume	abnormal	abnormal		severely abnormal	severely abnormal		222.65	-8.68					age > 60	M	White	fair		Philips	TRUE	TRUE	TRUE	FALSE	TRUE	FALSE	FALSE	TRUE	FALSE	FALSE
LAVolume	abnormal	normal		moderately abnormal	normal		48.06	-35.75					age > 60	F	Asian	Not Found		Philips	TRUE	TRUE	FALSE	FALSE	FALSE	FALSE	FALSE	FALSE	FALSE	FALSE
LAVolume	normal	normal		normal	normal		57.99	-2.01					age 40-60	M	White	fair	Overweight	Philips	FALSE	FALSE	FALSE	FALSE	FALSE	FALSE	FALSE	TRUE	FALSE	FALSE
LAVolume	normal	normal		normal	normal		45.01	6.02					age < 40	F	Asian	Not Found	Normal	Philips	FALSE	FALSE	FALSE	FALSE	FALSE	FALSE	FALSE	TRUE	FALSE	FALSE
LAVolume	normal	normal		normal	normal		66.81	-0.36					age > 60	M	Black or African American	Not Found	Overweight	Philips	FALSE	FALSE	TRUE	FALSE	FALSE	FALSE	FALSE	FALSE	FALSE	FALSE
LAVolume	normal	normal		normal	normal		37.35	10.7					age 40-60	F	Unknown/Declined	good	Normal	Philips	FALSE	FALSE	FALSE	FALSE	FALSE	FALSE	FALSE	FALSE	FALSE	FALSE
LAVolume	normal	normal		normal	normal		53.92	-0.14					age 40-60	F	Other	Not Found	Overweight	Philips	FALSE	FALSE	TRUE	FALSE	FALSE	FALSE	FALSE	TRUE	TRUE	FALSE
LAVolume	normal	normal		normal	normal		60.76	25.52					age > 60	M	White	Not Found		Philips	FALSE	TRUE	FALSE	FALSE	FALSE	FALSE	FALSE	FALSE	FALSE	FALSE
LAVolume	abnormal	abnormal		severely abnormal	severely abnormal		88.03	0.07					age > 60	M	Asian	Not Found		Philips	TRUE	TRUE	TRUE	FALSE	FALSE	FALSE	FALSE	FALSE	FALSE	FALSE
LAVolume	normal	normal		normal	normal		60.03	-3.92					age 40-60	M	White	good		Philips	FALSE	FALSE	TRUE	FALSE	FALSE	FALSE	FALSE	FALSE	FALSE	FALSE
LAVolume	normal	normal		normal	normal		38.24	2.49					age 40-60	F	White	Not Found	Low	Philips	TRUE	FALSE	FALSE	FALSE	TRUE	FALSE	FALSE	FALSE	TRUE	TRUE
LAVolume	normal	normal		normal	normal		41.04	12.09					age > 60	F	Asian	Not Found	Normal	Philips	FALSE	FALSE	TRUE	FALSE	FALSE	FALSE	FALSE	FALSE	FALSE	FALSE
LAVolume	normal	normal		normal	normal		21.39	8.79					age 40-60	F	Other	technically difficult	Obese	Philips	FALSE	FALSE	FALSE	FALSE	FALSE	FALSE	FALSE	FALSE	FALSE	FALSE
LAVolume	abnormal	abnormal		severely abnormal	severely abnormal		96.38	0.77					age > 60	M	White	technically difficult	Normal	Philips	FALSE	FALSE	FALSE	TRUE	TRUE	FALSE	FALSE	FALSE	FALSE	FALSE
LAVolume	normal	normal		normal	normal		47.79	5.58					age > 60	M	Latinx	Not Found	Overweight	Philips	FALSE	FALSE	FALSE	FALSE	FALSE	FALSE	FALSE	FALSE	FALSE	FALSE
LAVolume	abnormal	abnormal		mildly abnormal	mildly abnormal		83.44	4.88					age > 60	M	White	fair	Normal	Philips	TRUE	FALSE	TRUE	TRUE	TRUE	FALSE	FALSE	FALSE	FALSE	FALSE
LAVolume	normal	normal		normal	normal		44.75	-2.48					age < 40	F	Black or African American	fair	Obese	Philips	FALSE	FALSE	FALSE	FALSE	FALSE	FALSE	FALSE	FALSE	FALSE	FALSE
LAVolume	abnormal	abnormal		mildly abnormal	mildly abnormal		85.06	-5.87					age 40-60	F	White	Not Found	Obese	Philips	FALSE	FALSE	FALSE	FALSE	FALSE	FALSE	FALSE	FALSE	FALSE	FALSE
LAVolume	abnormal	abnormal		severely abnormal	severely abnormal		97.89	9.79					age > 60	F	Latinx	good	Overweight	Philips	FALSE	TRUE	TRUE	FALSE	TRUE	FALSE	FALSE	FALSE	FALSE	TRUE
LAVolume	normal	normal		normal	normal		51.74	9.49					age > 60	F	White	Not Found	Normal	Philips	FALSE	FALSE	FALSE	FALSE	FALSE	FALSE	FALSE	FALSE	FALSE	FALSE
LAVolume	normal	normal		normal	normal		41.51	3.02					age > 60	F	Latinx	technically difficult		Philips	FALSE	FALSE	TRUE	FALSE	FALSE	FALSE	FALSE	FALSE	FALSE	FALSE
LAVolume	normal	normal		normal	normal		34.56	-6.86					age < 40	F	Other	Not Found	Overweight	Philips	FALSE	FALSE	FALSE	FALSE	FALSE	FALSE	FALSE	FALSE	FALSE	FALSE
LAVolume	normal	normal		normal	normal		79.03	2.06					age > 60	M	Black or African American	fair		Philips	FALSE	FALSE	TRUE	TRUE	FALSE	FALSE	FALSE	FALSE	TRUE	FALSE
LAVolume	abnormal	normal		mildly abnormal	normal		78.68	-6.63					age 40-60	M	White	good	Overweight	Philips	TRUE	FALSE	FALSE	FALSE	TRUE	FALSE	FALSE	FALSE	FALSE	FALSE
LAVolume	abnormal	abnormal		mildly abnormal	mildly abnormal		82	-1.56					age > 60	M	Unknown/Declined	Not Found	Obese	Philips	FALSE	FALSE	FALSE	FALSE	FALSE	FALSE	FALSE	FALSE	FALSE	FALSE
LAVolume	normal	normal		normal	normal		47.89	7.65					age < 40	F	Latinx	good	Overweight	Philips	FALSE	FALSE	FALSE	FALSE	FALSE	FALSE	FALSE	FALSE	FALSE	FALSE
LAVolume	normal	normal		normal	normal		50.51	13.54					age < 40	M	Other	fair	Obese	Philips	TRUE	TRUE	TRUE	TRUE	FALSE	FALSE	TRUE	TRUE	FALSE	TRUE
LAVolume	normal	normal		normal	normal		66.53	-0.92					age > 60	M	White	fair	Obese	Philips	FALSE	FALSE	TRUE	FALSE	FALSE	FALSE	FALSE	FALSE	FALSE	FALSE
LAVolume	normal	normal		normal	normal		44.03	0.07					age > 60	F	White	good	Normal	Philips	FALSE	FALSE	FALSE	FALSE	FALSE	FALSE	FALSE	FALSE	FALSE	FALSE
LAVolume	normal	abnormal		normal	mildly abnormal		53.62	29.24					age 40-60	M	White	Not Found	Normal	Philips	FALSE	FALSE	FALSE	FALSE	FALSE	FALSE	FALSE	TRUE	FALSE	FALSE
LAVolume	abnormal	abnormal		moderately abnormal	severely abnormal		84.43	6.87					age 40-60	M	Latinx	Not Found	Normal	Philips	TRUE	TRUE	TRUE	TRUE	FALSE	FALSE	FALSE	TRUE	FALSE	FALSE
LAVolume	abnormal	abnormal		moderately abnormal	mildly abnormal		73.82	-16.35					age 40-60	M	Other	Not Found		Philips	FALSE	TRUE	TRUE	TRUE	FALSE	FALSE	FALSE	FALSE	FALSE	FALSE
LAVolume	abnormal	abnormal		mildly abnormal	mildly abnormal		84.11	-3.76					age 40-60	M	White	good		Philips	TRUE	FALSE	TRUE	FALSE	FALSE	FALSE	FALSE	FALSE	FALSE	FALSE
LAVolume	normal	normal		normal	normal		46.05	2.11					age > 60	M	White	good		Philips	TRUE	FALSE	TRUE	FALSE	FALSE	FALSE	FALSE	FALSE	FALSE	FALSE
LAVolume	abnormal	abnormal		severely abnormal	severely abnormal		83.29	-0.17					age > 60	F	Asian	fair	Normal	Philips	TRUE	FALSE	TRUE	FALSE	TRUE	FALSE	FALSE	TRUE	FALSE	TRUE
LAVolume	normal	normal		normal	normal		56.78	-2.43					age > 60	F	White	fair	Overweight	Philips	TRUE	FALSE	TRUE	FALSE	FALSE	FALSE	FALSE	FALSE	FALSE	FALSE
LAVolume	abnormal	abnormal		moderately abnormal	moderately abnormal		82.98	-2.02					age > 60	F	Latinx	Not Found	Normal	Philips	FALSE	TRUE	FALSE	FALSE	FALSE	FALSE	FALSE	FALSE	FALSE	FALSE
LAVolume	normal	normal		normal	normal		53.04	-9.9					age 40-60	M	Latinx	fair		Philips	TRUE	FALSE	TRUE	FALSE	FALSE	FALSE	FALSE	FALSE	FALSE	TRUE
LAVolume	normal	normal		normal	normal		29.75	0.36					age < 40	F	White	good	Normal	GE	FALSE	FALSE	FALSE	FALSE	FALSE	FALSE	FALSE	FALSE	FALSE	FALSE
LAVolume	normal	normal		normal	normal		24.82	12.83					age < 40	F	Latinx	fair	Overweight	Philips	FALSE	FALSE	FALSE	FALSE	TRUE	FALSE	FALSE	TRUE	TRUE	TRUE
LAVolume	normal	normal		normal	normal		29.68	7.47					age > 60	M	Other	fair	Obese	Philips	FALSE	FALSE	TRUE	FALSE	FALSE	FALSE	FALSE	FALSE	FALSE	FALSE
LAVolume	normal	normal		normal	normal		38.47	-1.04					age 40-60	M	Asian	Not Found	Normal	Philips	FALSE	FALSE	TRUE	FALSE	FALSE	FALSE	FALSE	FALSE	FALSE	FALSE
LAVolume	normal	normal		normal	normal		43.5	5.01					age > 60	F	White	fair	Normal	Philips	FALSE	FALSE	FALSE	FALSE	FALSE	FALSE	FALSE	FALSE	FALSE	FALSE
LAVolume	normal	normal		normal	normal		14.49	-1.01					age 40-60	F	Other	fair	Normal	Philips	FALSE	FALSE	FALSE	FALSE	FALSE	FALSE	FALSE	FALSE	FALSE	FALSE
LAVolume	normal	normal		normal	normal		43.87	-0.25					age > 60	M	White	fair	Normal	Philips	FALSE	TRUE	TRUE	TRUE	FALSE	FALSE	FALSE	TRUE	FALSE	FALSE
LAVolume	abnormal	abnormal		mildly abnormal	mildly abnormal		74.94	1.88					age > 60	M	White	Not Found	Normal	Philips	TRUE	TRUE	TRUE	FALSE	TRUE	FALSE	FALSE	FALSE	FALSE	FALSE
LAVolume	normal	abnormal		normal	mildly abnormal		75.88	3.76					age 40-60	M	White	Not Found	Obese	Philips	TRUE	FALSE	TRUE	TRUE	FALSE	FALSE	FALSE	FALSE	FALSE	FALSE
LAVolume	normal	normal		normal	normal		41.38	-9.23					age 40-60	F	Latinx	fair	Normal	Philips	FALSE	FALSE	FALSE	FALSE	FALSE	FALSE	FALSE	FALSE	FALSE	FALSE
LAVolume	normal	normal		normal	normal		27.95	-4.08					age > 60	F	Asian	Not Found	Normal	Philips	FALSE	FALSE	TRUE	FALSE	FALSE	FALSE	FALSE	FALSE	FALSE	FALSE
LAVolume	normal	abnormal		normal	mildly abnormal		66.43	6.87					age 40-60	F	Latinx	Not Found	Obese	Philips	FALSE	FALSE	TRUE	FALSE	FALSE	FALSE	FALSE	FALSE	FALSE	FALSE
LAVolume	abnormal	abnormal		severely abnormal	severely abnormal		92.46	-1.06					age > 60	F	Latinx	fair	Overweight	Philips	TRUE	FALSE	TRUE	TRUE	FALSE	FALSE	TRUE	FALSE	FALSE	TRUE
LAVolume	normal	normal		normal	normal		44.25	-12.27					age > 60	M	White	fair	Overweight	Philips	FALSE	FALSE	FALSE	FALSE	FALSE	FALSE	FALSE	FALSE	FALSE	TRUE
LAVolume	abnormal	abnormal		mildly abnormal	moderately abnormal		86.15	10.3					age > 60	M	White	Not Found	Normal	Philips	TRUE	FALSE	TRUE	FALSE	TRUE	FALSE	FALSE	FALSE	FALSE	TRUE
LAVolume	abnormal	abnormal		moderately abnormal	moderately abnormal		79.47	-0.61					age > 60	F	Asian	fair	Overweight	Philips	TRUE	FALSE	TRUE	FALSE	TRUE	FALSE	FALSE	FALSE	FALSE	FALSE
LAVolume	normal	abnormal		normal	mildly abnormal		61.23	13.6					age > 60	F	White	fair		Philips	FALSE	FALSE	TRUE	TRUE	TRUE	FALSE	FALSE	FALSE	FALSE	FALSE
LAVolume	normal	normal		normal	normal		42.65	-0.69					age 40-60	F	White	fair	Obese	Philips	FALSE	FALSE	FALSE	FALSE	FALSE	FALSE	FALSE	FALSE	FALSE	FALSE
LAVolume	normal	normal		normal	normal		27.35	-1.29					age > 60	F	White	Not Found		Philips	FALSE	FALSE	TRUE	FALSE	FALSE	FALSE	FALSE	TRUE	FALSE	FALSE
LAVolume	normal	normal		normal	normal		29.88	-2.22					age 40-60	F	Latinx	Not Found	Normal	Philips	FALSE	FALSE	FALSE	FALSE	FALSE	FALSE	FALSE	FALSE	FALSE	FALSE
LAVolume	normal	normal		normal	normal		35.85	-0.28					age 40-60	F	Asian	good	Overweight	Philips	FALSE	FALSE	TRUE	FALSE	FALSE	FALSE	FALSE	FALSE	FALSE	FALSE
LAVolume	abnormal	normal		mildly abnormal	normal		76.02	-3.74					age < 40	M	White	good	Overweight	GE	FALSE	FALSE	FALSE	FALSE	FALSE	FALSE	FALSE	FALSE	FALSE	FALSE
LAVolume	normal	normal		normal	normal		32.82	-20.1					age 40-60	M	Asian	technically difficult	Morbidly Obese	Philips	TRUE	TRUE	TRUE	TRUE	FALSE	FALSE	FALSE	FALSE	FALSE	TRUE
LAVolume	normal	normal		normal	normal		46.89	-0.21					age 40-60	M	White	Not Found	Obese	Philips	FALSE	FALSE	TRUE	TRUE	FALSE	FALSE	FALSE	FALSE	FALSE	FALSE
LAVolume	normal	normal		normal	normal		53.72	-2.54					age > 60	M	White	Not Found	Normal	Philips	FALSE	FALSE	FALSE	FALSE	FALSE	FALSE	FALSE	TRUE	FALSE	FALSE
LAVolume	normal	abnormal		normal	mildly abnormal		75.88	17.76					age > 60	M	White	technically difficult		Philips	TRUE	FALSE	FALSE	FALSE	FALSE	FALSE	FALSE	FALSE	FALSE	FALSE
LAVolume	normal	normal		normal	normal		23.06	6.12					age 40-60	F	Asian	fair	Normal	Philips	FALSE	FALSE	FALSE	FALSE	FALSE	FALSE	FALSE	FALSE	FALSE	FALSE
LAVolume	normal	normal		normal	normal		50.39	-13.21					age 40-60	M	White	Not Found	Overweight	Philips	FALSE	TRUE	FALSE	FALSE	FALSE	FALSE	FALSE	FALSE	FALSE	FALSE
LAVolume	abnormal	abnormal		severely abnormal	severely abnormal		155.96	20.03					age < 40	M	Asian	good		Philips	FALSE	TRUE	TRUE	FALSE	FALSE	FALSE	FALSE	FALSE	FALSE	FALSE
LAVolume	normal	normal		normal	normal		49.17	-3.65					age > 60	F	Black or African American	fair		Philips	TRUE	FALSE	TRUE	FALSE	TRUE	FALSE	FALSE	FALSE	FALSE	FALSE
LAVolume	normal	normal		normal	normal		28.87	-0.23					age 40-60	F	Asian	good	Normal	Philips	FALSE	FALSE	TRUE	TRUE	FALSE	FALSE	FALSE	FALSE	FALSE	FALSE
LAVolume	normal	normal		normal	normal		24.34	-1.31					age 40-60	F	White	technically difficult	Normal	Philips	FALSE	FALSE	FALSE	FALSE	FALSE	FALSE	FALSE	FALSE	FALSE	FALSE
LAVolume	normal	normal		normal	normal		29.24	-1.51					age 40-60	F	White	good	Normal	Philips	FALSE	TRUE	TRUE	FALSE	FALSE	FALSE	FALSE	TRUE	FALSE	FALSE
LAVolume	normal	normal		normal	normal		35.98	-0.8					age > 60	M	White	Not Found	Overweight	Philips	FALSE	TRUE	FALSE	FALSE	FALSE	FALSE	FALSE	FALSE	FALSE	FALSE
LAVolume	abnormal	abnormal		severely abnormal	moderately abnormal		136.8	-42.41					age > 60	M	White	Not Found	Obese	Philips	TRUE	TRUE	TRUE	FALSE	FALSE	TRUE	FALSE	TRUE	FALSE	FALSE
LAVolume	abnormal	abnormal		severely abnormal	moderately abnormal		83.96	-36.07					age > 60	F	White	good	Normal	Philips	FALSE	FALSE	TRUE	FALSE	TRUE	FALSE	FALSE	FALSE	FALSE	TRUE
LAVolume	normal	abnormal		normal	mildly abnormal		62.6	11.21					age < 40	F	White	good	Normal	Philips	FALSE	FALSE	FALSE	FALSE	FALSE	FALSE	FALSE	FALSE	FALSE	FALSE
LAVolume	normal	normal		normal	normal		60.65	-0.69					age > 60	M	White	fair		Philips	TRUE	FALSE	TRUE	FALSE	FALSE	FALSE	FALSE	FALSE	FALSE	FALSE
LAVolume	normal	normal		normal	normal		47.33	0.67					age > 60	F	Asian	Not Found	Normal	Philips	FALSE	FALSE	FALSE	FALSE	FALSE	FALSE	FALSE	FALSE	FALSE	FALSE
LAVolume	abnormal	abnormal		moderately abnormal	moderately abnormal		71.28	-0.35					age 40-60	F	White	Not Found	Normal	Philips	TRUE	TRUE	TRUE	TRUE	FALSE	FALSE	FALSE	FALSE	FALSE	FALSE
LAVolume	abnormal	abnormal		severely abnormal	severely abnormal		109.02	18.05					age > 60	F	Asian	fair	Normal	Philips	TRUE	TRUE	TRUE	FALSE	FALSE	FALSE	FALSE	TRUE	FALSE	FALSE
LAVolume	normal	abnormal		normal	mildly abnormal		61.05	6.11					age > 60	M	Latinx	good	Overweight	Philips	TRUE	FALSE	TRUE	TRUE	FALSE	FALSE	FALSE	FALSE	FALSE	TRUE
LAVolume	normal	normal		normal	normal		54.6	-4.78					age > 60	M	Other	good	Overweight	Philips	FALSE	FALSE	TRUE	TRUE	FALSE	FALSE	FALSE	FALSE	FALSE	FALSE
LAVolume	normal	normal		normal	normal		46.17	15.62					age < 40	M	Asian	good	Overweight	Philips	FALSE	FALSE	FALSE	FALSE	FALSE	FALSE	FALSE	FALSE	FALSE	FALSE
LAVolume	abnormal	abnormal		moderately abnormal	moderately abnormal		91.41	6.83					age < 40	M	White	Not Found		Philips	TRUE	FALSE	FALSE	FALSE	FALSE	FALSE	FALSE	FALSE	FALSE	FALSE
LAVolume	normal	normal		normal	normal		51.29	0.58					age 40-60	M	White	Not Found	Overweight	Philips	FALSE	FALSE	FALSE	FALSE	FALSE	FALSE	FALSE	FALSE	FALSE	FALSE
LAVolume	normal	normal		normal	normal		37.65	-0.18					age > 60	M	Latinx	Not Found	Normal	Philips	FALSE	TRUE	TRUE	FALSE	FALSE	FALSE	FALSE	FALSE	FALSE	FALSE
LAVolume	normal	normal		normal	normal		30.02	0.05					age < 40	M	White	Not Found	Normal	Philips	FALSE	FALSE	FALSE	FALSE	FALSE	TRUE	FALSE	FALSE	FALSE	FALSE
LAVolume	normal	normal		normal	normal		74.52	15.05					age 40-60	M	Latinx	fair	Obese	Philips	FALSE	TRUE	TRUE	TRUE	FALSE	FALSE	TRUE	FALSE	FALSE	TRUE
LAVolume	normal	normal		normal	normal		62.01	-15.97					age 40-60	F	Black or African American	Not Found	Overweight	Philips	FALSE	FALSE	FALSE	FALSE	FALSE	FALSE	FALSE	FALSE	FALSE	FALSE
LAVolume	normal	abnormal		normal	mildly abnormal		62.07	10.15					age 40-60	F	Unknown/Declined	Not Found	Overweight	Philips	FALSE	TRUE	TRUE	TRUE	FALSE	FALSE	TRUE	FALSE	FALSE	TRUE
LAVolume	normal	normal		normal	normal		31.7	-0.13					age < 40	F	Latinx	good	Overweight	Philips	FALSE	FALSE	FALSE	FALSE	FALSE	FALSE	FALSE	TRUE	FALSE	FALSE
LAVolume	abnormal	normal		mildly abnormal	normal		74.95	-22.09					age > 60	M	White	Not Found	Obese	Philips	FALSE	FALSE	TRUE	TRUE	FALSE	FALSE	TRUE	FALSE	FALSE	FALSE
LAVolume	normal	normal		normal	normal		44.52	-3.6					age < 40	F	Other	Not Found	Normal	GE	FALSE	FALSE	TRUE	FALSE	FALSE	FALSE	FALSE	FALSE	FALSE	FALSE
LAVolume	normal	normal		normal	normal		60.94	1.88					age > 60	F	Asian	fair	Obese	Philips	FALSE	FALSE	TRUE	FALSE	FALSE	FALSE	FALSE	FALSE	FALSE	FALSE
LAVolume	normal	normal		normal	normal		43.69	1.39					age > 60	M	Other	poor		Philips	FALSE	FALSE	TRUE	TRUE	FALSE	FALSE	TRUE	FALSE	FALSE	FALSE
LAVolume	normal	normal		normal	normal		55.25	6.5					age < 40	M	White	good	Overweight	Philips	FALSE	FALSE	FALSE	FALSE	FALSE	FALSE	FALSE	FALSE	FALSE	FALSE
LAVolume	abnormal	abnormal		severely abnormal	moderately abnormal		75.1	-11.79					age > 60	F	White	fair	Normal	Philips	TRUE	TRUE	TRUE	TRUE	FALSE	FALSE	FALSE	FALSE	FALSE	FALSE
LAVolume	normal	abnormal		normal	mildly abnormal		62.05	16.1					age 40-60	F	Latinx	Not Found	Obese	Philips	FALSE	FALSE	FALSE	FALSE	FALSE	FALSE	FALSE	FALSE	FALSE	FALSE
LAVolume	normal	normal		normal	normal		40.2	20.41					age > 60	M	Asian	good	Normal	Philips	TRUE	FALSE	FALSE	FALSE	FALSE	FALSE	FALSE	FALSE	FALSE	FALSE
LAVolume	normal	normal		normal	normal		54.16	0.31					age 40-60	F	White	fair	Obese	GE	FALSE	FALSE	TRUE	FALSE	FALSE	FALSE	FALSE	FALSE	FALSE	FALSE
LAVolume	normal	normal		normal	normal		32.34	-7.33					age 40-60	F	White	fair	Obese	GE	FALSE	TRUE	TRUE	TRUE	FALSE	FALSE	FALSE	FALSE	FALSE	FALSE
LAVolume	normal	normal		normal	normal		37.07	2.15					age > 60	M	White	Not Found	Overweight	Philips	FALSE	TRUE	TRUE	TRUE	FALSE	FALSE	FALSE	FALSE	FALSE	FALSE
LAVolume	normal	normal		normal	normal		42.91	-4.16					age > 60	F	White	Not Found	Normal	Philips	TRUE	FALSE	FALSE	FALSE	FALSE	FALSE	FALSE	FALSE	FALSE	FALSE
LAVolume	normal	normal		normal	normal		55	3					age < 40	M	White	good	Normal	Philips	FALSE	FALSE	FALSE	FALSE	FALSE	FALSE	FALSE	FALSE	FALSE	FALSE
LAVolume	normal	normal		normal	normal		65.43	-1.12					age 40-60	M	White	fair	Overweight	Philips	FALSE	TRUE	TRUE	FALSE	FALSE	FALSE	FALSE	TRUE	FALSE	FALSE
LAVolume	normal	normal		normal	normal		52.3	0.6					age < 40	F	Latinx	poor	Morbidly Obese	Philips	FALSE	FALSE	TRUE	FALSE	FALSE	FALSE	FALSE	FALSE	FALSE	FALSE
LAVolume	normal	normal		normal	normal		33.82	-4.35					age > 60	F	White	Not Found	Normal	Philips	TRUE	FALSE	FALSE	FALSE	FALSE	FALSE	FALSE	FALSE	FALSE	FALSE
LAVolume	abnormal	abnormal		mildly abnormal	moderately abnormal		64.41	2.67					age > 60	F	White	fair	Normal	Philips	TRUE	FALSE	FALSE	FALSE	FALSE	FALSE	FALSE	FALSE	FALSE	FALSE
LAVolume	abnormal	abnormal		moderately abnormal	moderately abnormal		70.22	9.11					age > 60	F	White	fair	Normal	Philips	TRUE	FALSE	TRUE	TRUE	TRUE	FALSE	FALSE	FALSE	FALSE	TRUE
LAVolume	normal	normal		normal	normal		40.02	-0.45					age < 40	M	White	good	Normal	GE	FALSE	FALSE	FALSE	FALSE	FALSE	FALSE	FALSE	FALSE	FALSE	FALSE
LAVolume	abnormal	abnormal		mildly abnormal	mildly abnormal		84.89	-0.02					age > 60	M	White	Not Found	Normal	Philips	FALSE	FALSE	TRUE	FALSE	TRUE	FALSE	FALSE	FALSE	TRUE	TRUE
LAVolume	normal	normal		normal	normal		60.81	-0.37					age > 60	M	White	fair	Normal	Philips	TRUE	FALSE	TRUE	FALSE	FALSE	FALSE	FALSE	FALSE	FALSE	FALSE
LAVolume	abnormal	abnormal		severely abnormal	moderately abnormal		98.3	-19.39					age > 60	F	White	good	Morbidly Obese	Philips	FALSE	TRUE	TRUE	FALSE	FALSE	FALSE	FALSE	FALSE	FALSE	TRUE
LAVolume	abnormal	abnormal		severely abnormal	severely abnormal		149.42	12.84					age > 60	M	Asian	fair		Philips	TRUE	TRUE	FALSE	FALSE	TRUE	FALSE	FALSE	FALSE	FALSE	FALSE
LAVolume	abnormal	normal		mildly abnormal	normal		69.42	-1.63					age > 60	M	White	fair	Normal	GE	TRUE	FALSE	TRUE	FALSE	TRUE	FALSE	FALSE	FALSE	FALSE	FALSE
LAVolume	abnormal	abnormal		mildly abnormal	severely abnormal		87.79	16.74					age > 60	M	Asian	good	Overweight	Philips	TRUE	TRUE	TRUE	FALSE	TRUE	FALSE	FALSE	TRUE	FALSE	FALSE
LAVolume	normal	normal		normal	normal		31.66	-2.33					age > 60	F	Asian	good	Low	Philips	FALSE	FALSE	TRUE	FALSE	FALSE	FALSE	FALSE	FALSE	FALSE	FALSE
LAVolume	normal	normal		normal	normal		26.45	0.91					age < 40	F	White	Not Found	Overweight	Philips	FALSE	FALSE	FALSE	FALSE	FALSE	FALSE	FALSE	FALSE	FALSE	FALSE
LAVolume	normal	normal		normal	normal		48.09	-3.81					age > 60	F	White	fair		Philips	FALSE	FALSE	FALSE	FALSE	FALSE	FALSE	FALSE	TRUE	FALSE	FALSE
LAVolume	abnormal	abnormal		severely abnormal	severely abnormal		98.88	-10.23					age > 60	F	Asian	fair	Overweight	Philips	TRUE	TRUE	TRUE	TRUE	FALSE	FALSE	FALSE	FALSE	FALSE	FALSE
LAVolume	abnormal	abnormal		moderately abnormal	moderately abnormal		73.8	-0.39					age > 60	M	Asian	Not Found		Philips	TRUE	TRUE	TRUE	TRUE	FALSE	FALSE	FALSE	FALSE	FALSE	TRUE
LAVolume	normal	normal		normal	normal		48.56	-34.86					age > 60	M	White	Not Found		Philips	TRUE	FALSE	TRUE	FALSE	FALSE	FALSE	FALSE	FALSE	FALSE	TRUE
LAVolume	abnormal	abnormal		mildly abnormal	mildly abnormal		77.94	6.06					age > 60	M	White	fair	Normal	GE	FALSE	FALSE	TRUE	FALSE	FALSE	FALSE	FALSE	FALSE	FALSE	FALSE
LAVolume	abnormal	abnormal		moderately abnormal	severely abnormal		103.11	16.23					age > 60	M	White	Not Found		Philips	TRUE	FALSE	TRUE	TRUE	TRUE	FALSE	FALSE	FALSE	FALSE	FALSE
LAVolume	normal	normal		normal	normal		32.54	-0.9					age < 40	F	Asian	good		Philips	FALSE	FALSE	FALSE	FALSE	FALSE	FALSE	FALSE	TRUE	FALSE	FALSE
LAVolume	normal	normal		normal	normal		12.73	-4.52					age > 60	F	White	fair	Normal	Philips	FALSE	FALSE	FALSE	FALSE	FALSE	FALSE	FALSE	FALSE	FALSE	FALSE
LAVolume	abnormal	abnormal		mildly abnormal	mildly abnormal		59.75	7.51					age > 60	F	Asian	good	Normal	Philips	TRUE	FALSE	TRUE	FALSE	TRUE	FALSE	FALSE	TRUE	FALSE	FALSE
LAVolume	abnormal	abnormal		moderately abnormal	moderately abnormal		68.39	-5.2					age > 60	F	Other	fair	Normal	Philips	FALSE	FALSE	FALSE	FALSE	FALSE	FALSE	FALSE	FALSE	FALSE	FALSE
LAVolume	normal	normal		normal	normal		53.04	-15.27					age 40-60	M	White	Not Found	Normal	Philips	FALSE	FALSE	TRUE	FALSE	FALSE	FALSE	FALSE	FALSE	FALSE	FALSE
LAVolume	abnormal	abnormal		severely abnormal	severely abnormal		81.22	0.45					age > 60	F	Black or African American	good	Normal	Philips	TRUE	TRUE	TRUE	FALSE	FALSE	FALSE	FALSE	TRUE	FALSE	FALSE
LAVolume	normal	normal		normal	normal		48.21	4.43					age > 60	M	White	Not Found	Normal	Philips	TRUE	FALSE	TRUE	FALSE	FALSE	FALSE	FALSE	TRUE	FALSE	FALSE
LAVolume	normal	normal		normal	normal		43.09	0.18					age > 60	M	White	Not Found	Overweight	Philips	FALSE	TRUE	TRUE	TRUE	FALSE	FALSE	FALSE	FALSE	FALSE	FALSE
LAVolume	abnormal	abnormal		mildly abnormal	mildly abnormal		82.08	0.16					age > 60	F	Latinx	fair		Philips	FALSE	TRUE	TRUE	FALSE	FALSE	FALSE	FALSE	TRUE	FALSE	FALSE
LAVolume	normal	abnormal		normal	mildly abnormal		68.14	26.12					age > 60	M	White	fair	Obese	Philips	FALSE	FALSE	FALSE	FALSE	FALSE	FALSE	FALSE	FALSE	FALSE	FALSE
LAVolume	normal	normal		normal	normal		26.39	-1.16					age > 60	F	Asian	good	Normal	Philips	TRUE	FALSE	TRUE	FALSE	FALSE	FALSE	FALSE	FALSE	FALSE	FALSE
LAVolume	abnormal	abnormal		mildly abnormal	mildly abnormal		61.55	1.94					age > 60	F	Asian	fair	Overweight	Philips	FALSE	TRUE	TRUE	TRUE	FALSE	FALSE	FALSE	FALSE	FALSE	FALSE
LAVolume	normal	normal		normal	normal		48.96	-0.26					age > 60	F	White	good	Normal	Philips	TRUE	FALSE	TRUE	TRUE	TRUE	TRUE	FALSE	FALSE	FALSE	TRUE
LAVolume	abnormal	abnormal		severely abnormal	moderately abnormal		110.88	-48.23					age > 60	M	White	fair	Normal	Philips	TRUE	FALSE	FALSE	FALSE	TRUE	FALSE	FALSE	FALSE	FALSE	TRUE
LAVolume	abnormal	normal		mildly abnormal	normal		52.43	-9.03					age > 60	F	White	good	Low	Philips	FALSE	FALSE	TRUE	FALSE	FALSE	FALSE	FALSE	FALSE	FALSE	FALSE
LAVolume	normal	normal		normal	normal		44.23	-4.98					age > 60	F	White	good	Overweight	Philips	TRUE	FALSE	TRUE	FALSE	FALSE	FALSE	FALSE	FALSE	FALSE	FALSE
LAVolume	normal	normal		normal	normal		30.08	-7.93					age 40-60	F	White	Not Found		Philips	FALSE	FALSE	TRUE	FALSE	FALSE	FALSE	FALSE	TRUE	FALSE	FALSE
LAVolume	normal	normal		normal	normal		23.2	-2.13					age < 40	F	White	good	Normal	GE	FALSE	FALSE	FALSE	TRUE	FALSE	FALSE	FALSE	FALSE	TRUE	TRUE
LAVolume	normal	normal		normal	normal		88.42	10.85					age 40-60	F	Other	fair	Morbidly Obese	Philips	FALSE	FALSE	TRUE	FALSE	FALSE	FALSE	FALSE	FALSE	FALSE	FALSE
LAVolume	normal	normal		normal	normal		46.9	-0.19					age > 60	M	White	fair	Normal	Philips	FALSE	TRUE	TRUE	TRUE	FALSE	FALSE	FALSE	TRUE	FALSE	FALSE
LAVolume	normal	normal		normal	normal		41.89	6.44					age > 60	M	Asian	good	Low	GE	FALSE	FALSE	FALSE	FALSE	FALSE	TRUE	FALSE	FALSE	FALSE	FALSE
LAVolume	normal	normal		normal	normal		40.66	4.18					age 40-60	F	Asian	good	Normal	Philips	FALSE	FALSE	FALSE	FALSE	FALSE	TRUE	FALSE	TRUE	FALSE	FALSE
LAVolume	abnormal	abnormal		moderately abnormal	moderately abnormal		93.9	-2.92					age > 60	M	White	fair	Overweight	Philips	TRUE	FALSE	TRUE	TRUE	TRUE	FALSE	FALSE	FALSE	FALSE	TRUE
LAVolume	abnormal	abnormal		moderately abnormal	mildly abnormal		87.23	-15.52					age 40-60	M	White	Not Found		Philips	TRUE	TRUE	TRUE	FALSE	FALSE	FALSE	FALSE	FALSE	FALSE	FALSE
LAVolume	abnormal	abnormal		severely abnormal	severely abnormal		151.2	-9.58					age > 60	M	White	good		Philips	TRUE	FALSE	TRUE	TRUE	TRUE	FALSE	FALSE	FALSE	FALSE	TRUE
LAVolume	abnormal	abnormal		moderately abnormal	severely abnormal		82.1	4.21					age 40-60	F	Latinx	Not Found		Philips	TRUE	TRUE	TRUE	TRUE	FALSE	TRUE	TRUE	FALSE	FALSE	TRUE
LAVolume	normal	normal		normal	normal		39	-0.55					age > 60	F	Latinx	fair		Philips	TRUE	FALSE	TRUE	FALSE	FALSE	FALSE	FALSE	FALSE	FALSE	TRUE
LAVolume	normal	normal		normal	normal		56.86	1.72					age 40-60	F	White	fair	Overweight	Philips	FALSE	FALSE	FALSE	FALSE	FALSE	FALSE	FALSE	FALSE	FALSE	FALSE
LAVolume	normal	normal		normal	normal		50.41	2.83					age 40-60	F	White	fair	Normal	Philips	FALSE	FALSE	FALSE	FALSE	FALSE	FALSE	FALSE	FALSE	FALSE	FALSE
LAVolume	abnormal	abnormal		severely abnormal	severely abnormal		129.63	-0.73					age 40-60	F	White	Not Found	Overweight	Philips	FALSE	TRUE	TRUE	FALSE	FALSE	FALSE	FALSE	FALSE	FALSE	FALSE
LAVolume	normal	normal		normal	normal		35.46	-7.07					age > 60	M	White	Not Found	Overweight	Philips	FALSE	FALSE	TRUE	FALSE	FALSE	FALSE	FALSE	FALSE	FALSE	FALSE
LAVolume	normal	normal		normal	normal		46.68	-0.77					age > 60	M	Asian	fair	Obese	Philips	TRUE	FALSE	TRUE	FALSE	FALSE	FALSE	FALSE	FALSE	FALSE	FALSE
LAVolume	normal	normal		normal	normal		36.51	-24.97					age > 60	F	Asian	Not Found	Normal	Philips	FALSE	FALSE	TRUE	FALSE	FALSE	FALSE	FALSE	FALSE	FALSE	FALSE
LAVolume	normal	normal		normal	normal		34.04	-27.58					age > 60	M	White	Not Found	Normal	GE	FALSE	FALSE	FALSE	FALSE	TRUE	FALSE	FALSE	FALSE	FALSE	FALSE
LAVolume	normal	normal		normal	normal		40.33	-0.26					age > 60	M	Asian	good	Normal	Philips	TRUE	FALSE	TRUE	FALSE	FALSE	FALSE	FALSE	FALSE	FALSE	FALSE
LAVolume	normal	normal		normal	normal		29.01	-1.97					age 40-60	F	White	Not Found	Normal	Philips	FALSE	FALSE	FALSE	FALSE	FALSE	FALSE	FALSE	FALSE	FALSE	FALSE
LAVolume	normal	normal		normal	normal		46.61	15.22					age 40-60	M	White	fair		Philips	FALSE	FALSE	FALSE	FALSE	FALSE	FALSE	FALSE	FALSE	FALSE	FALSE
LAVolume	abnormal	abnormal		moderately abnormal	mildly abnormal		78.23	-9.95					age > 60	M	Latinx	good	Normal	GE	TRUE	TRUE	TRUE	TRUE	FALSE	FALSE	FALSE	FALSE	FALSE	FALSE
LAVolume	normal	normal		normal	normal		49.46	0.23					age < 40	M	White	Not Found	Normal	GE	FALSE	FALSE	FALSE	FALSE	FALSE	FALSE	FALSE	FALSE	FALSE	FALSE
LAVolume	abnormal	abnormal		severely abnormal	severely abnormal		112	-19.83					age > 60	M	Asian	Not Found	Normal	Philips	TRUE	TRUE	TRUE	TRUE	TRUE	FALSE	FALSE	FALSE	FALSE	TRUE
LAVolume	abnormal	normal		mildly abnormal	normal		60.63	-10.14					age > 60	F	White	Not Found	Overweight	Philips	FALSE	FALSE	TRUE	FALSE	FALSE	FALSE	FALSE	FALSE	FALSE	FALSE
LAVolume	normal	normal		normal	normal		44.66	9.32					age > 60	F	Asian	good	Obese	Philips	FALSE	FALSE	TRUE	FALSE	FALSE	FALSE	FALSE	FALSE	FALSE	FALSE
LAVolume	normal	normal		normal	normal		47.72	7.45					age 40-60	F	Asian	Not Found	Overweight	Philips	FALSE	FALSE	TRUE	FALSE	FALSE	FALSE	FALSE	FALSE	FALSE	FALSE
LAVolume	normal	normal		normal	normal		47.75	-2.55					age > 60	F	Asian	good		Philips	FALSE	FALSE	TRUE	TRUE	TRUE	FALSE	FALSE	FALSE	FALSE	FALSE
LAVolume	normal	normal		normal	normal		44.28	4.57					age > 60	F	White	technically difficult		Philips	FALSE	FALSE	TRUE	FALSE	FALSE	FALSE	FALSE	FALSE	FALSE	FALSE
LAVolume	normal	normal		normal	normal		52.38	1.55					age 40-60	M	Unknown/Declined	fair	Obese	GE	FALSE	FALSE	TRUE	FALSE	FALSE	FALSE	FALSE	FALSE	FALSE	FALSE
LAVolume	abnormal	abnormal		mildly abnormal	mildly abnormal		68.63	5.27					age > 60	F	White	fair		Philips	FALSE	FALSE	TRUE	FALSE	TRUE	FALSE	FALSE	FALSE	FALSE	FALSE
LAVolume	normal	normal		normal	normal		54.82	21.65					age 40-60	M	Asian	good		Philips	TRUE	FALSE	FALSE	FALSE	FALSE	FALSE	FALSE	FALSE	FALSE	FALSE
LAVolume	abnormal	abnormal		moderately abnormal	moderately abnormal		96.74	-3.07					age < 40	F	White	Not Found	Obese	Philips	FALSE	TRUE	TRUE	FALSE	TRUE	FALSE	FALSE	FALSE	FALSE	TRUE
LAVolume	abnormal	normal		moderately abnormal	normal		66.99	-24					age > 60	F	White	Not Found		Philips	TRUE	FALSE	TRUE	FALSE	TRUE	FALSE	FALSE	FALSE	FALSE	FALSE
LAVolume	abnormal	abnormal		mildly abnormal	mildly abnormal		64.64	1.29					age 40-60	M	White	Not Found		Philips	FALSE	TRUE	TRUE	FALSE	FALSE	FALSE	FALSE	FALSE	FALSE	FALSE
LAVolume	normal	normal		normal	normal		30.33	-2.55					age 40-60	F	Latinx	fair	Normal	GE	FALSE	FALSE	FALSE	FALSE	FALSE	FALSE	FALSE	FALSE	FALSE	FALSE
LAVolume	normal	normal		normal	normal		41.13	-11.72					age > 60	F	White	fair	Normal	Philips	TRUE	TRUE	TRUE	FALSE	TRUE	FALSE	FALSE	FALSE	FALSE	TRUE
LAVolume	normal	normal		normal	normal		49.77	-0.25					age 40-60	M	Asian	Not Found		GE	FALSE	TRUE	TRUE	FALSE	FALSE	FALSE	FALSE	FALSE	FALSE	FALSE
LAVolume	abnormal	abnormal		severely abnormal	severely abnormal		118.17	40.34					age > 60	F	Asian	Not Found	Overweight	Philips	TRUE	TRUE	TRUE	FALSE	FALSE	FALSE	FALSE	FALSE	FALSE	TRUE
LAVolume	normal	normal		normal	normal		32.23	-5.53					age < 40	M	White	Not Found		Philips	FALSE	FALSE	FALSE	FALSE	FALSE	FALSE	FALSE	FALSE	FALSE	FALSE
LAVolume	abnormal	abnormal		moderately abnormal	moderately abnormal		80.39	8.78					age > 60	F	White	fair		Philips	TRUE	FALSE	TRUE	TRUE	FALSE	FALSE	FALSE	FALSE	FALSE	TRUE
LAVolume	normal	normal		normal	normal		34.13	-10.64					age 40-60	M	White	good	Normal	GE	TRUE	FALSE	FALSE	TRUE	FALSE	FALSE	FALSE	FALSE	FALSE	TRUE
LAVolume	normal	normal		normal	normal		43.74	-6.51					age 40-60	F	Other	Not Found	Normal	Philips	FALSE	FALSE	FALSE	TRUE	TRUE	FALSE	FALSE	FALSE	TRUE	TRUE
LAVolume	normal	normal		normal	normal		23.71	-12.57					age < 40	M	Latinx	fair		Philips	FALSE	FALSE	FALSE	FALSE	FALSE	TRUE	FALSE	FALSE	FALSE	FALSE
LAVolume	normal	normal		normal	normal		38.57	3.25					age 40-60	M	White	Not Found	Overweight	Philips	FALSE	FALSE	TRUE	FALSE	FALSE	FALSE	FALSE	FALSE	FALSE	TRUE
LAVolume	normal	normal		normal	normal		45.99	-0.97					age > 60	M	White	fair	Normal	GE	FALSE	FALSE	TRUE	FALSE	FALSE	FALSE	FALSE	FALSE	FALSE	FALSE
LAVolume	abnormal	abnormal		moderately abnormal	moderately abnormal		81.97	0.14					age > 60	F	Black or African American	fair	Obese	Philips	TRUE	FALSE	TRUE	TRUE	FALSE	FALSE	FALSE	FALSE	FALSE	TRUE
LAVolume	normal	normal		normal	normal		46.25	-0.62					age 40-60	M	White	good	Overweight	Philips	TRUE	FALSE	FALSE	FALSE	FALSE	FALSE	FALSE	FALSE	FALSE	FALSE
LAVolume	normal	normal		normal	normal		45.52	13.04					age > 60	F	White	fair	Overweight	Philips	FALSE	FALSE	TRUE	FALSE	FALSE	FALSE	FALSE	FALSE	FALSE	FALSE
LAVolume	normal	normal		normal	normal		52.61	13.52					age 40-60	F	Black or African American	good	Obese	Philips	FALSE	FALSE	FALSE	FALSE	FALSE	FALSE	FALSE	FALSE	FALSE	FALSE
LAVolume	abnormal	abnormal		severely abnormal	severely abnormal		109.93	1.86					age > 60	M	White	fair	Overweight	Philips	FALSE	TRUE	TRUE	TRUE	FALSE	FALSE	TRUE	FALSE	FALSE	FALSE
LAVolume	normal	normal		normal	normal		41.04	6.08					age 40-60	F	White	fair	Normal	Philips	FALSE	FALSE	FALSE	FALSE	FALSE	FALSE	FALSE	FALSE	FALSE	FALSE
LAVolume	abnormal	abnormal		moderately abnormal	moderately abnormal		81.58	0.86					age > 60	M	White	fair		GE	TRUE	FALSE	TRUE	FALSE	TRUE	FALSE	FALSE	FALSE	FALSE	FALSE
LAVolume	normal	abnormal		normal	mildly abnormal		64.33	25.19					age > 60	F	Black or African American	fair	Obese	GE	FALSE	FALSE	FALSE	FALSE	FALSE	FALSE	FALSE	FALSE	FALSE	FALSE
LAVolume	normal	normal		normal	normal		41.22	-5.54					age 40-60	F	Black or African American	fair	Normal	Philips	FALSE	FALSE	FALSE	FALSE	FALSE	FALSE	FALSE	FALSE	FALSE	FALSE
LAVolume	abnormal	abnormal		severely abnormal	severely abnormal		131.18	0.02					age < 40	F	Other	Not Found	Morbidly Obese	Philips	TRUE	TRUE	TRUE	FALSE	TRUE	FALSE	FALSE	FALSE	FALSE	TRUE
LAVolume	abnormal	abnormal		mildly abnormal	mildly abnormal		45.83	3.06					age > 60	F	White	good	Low	Philips	TRUE	FALSE	FALSE	FALSE	FALSE	FALSE	FALSE	FALSE	FALSE	FALSE
LAVolume	abnormal	abnormal		mildly abnormal	moderately abnormal		83.51	17.25					age > 60	M	Latinx	fair	Obese	Philips	FALSE	FALSE	FALSE	FALSE	FALSE	FALSE	FALSE	FALSE	FALSE	FALSE
LAVolume	normal	normal		normal	normal		40.51	1.02					age > 60	M	Latinx	Not Found	Obese	Philips	FALSE	FALSE	TRUE	FALSE	FALSE	FALSE	FALSE	FALSE	FALSE	FALSE
LAVolume	abnormal	abnormal		moderately abnormal	moderately abnormal		67.57	3.15					age > 60	F	White	good	Normal	Philips	FALSE	FALSE	TRUE	FALSE	FALSE	FALSE	FALSE	FALSE	FALSE	FALSE
LAVolume	normal	normal		normal	normal		43.02	12.04					age < 40	F	White	good	Normal	Philips	FALSE	FALSE	FALSE	FALSE	FALSE	FALSE	FALSE	FALSE	FALSE	FALSE
LAVolume	abnormal	abnormal		severely abnormal	severely abnormal		123.28	22.57					age > 60	M	Black or African American	fair	Obese	Philips	FALSE	FALSE	TRUE	TRUE	TRUE	FALSE	FALSE	FALSE	FALSE	TRUE
LAVolume	abnormal	abnormal		mildly abnormal	mildly abnormal		81.19	-7.61					age > 60	M	White	fair		Philips	TRUE	FALSE	TRUE	FALSE	FALSE	FALSE	FALSE	FALSE	FALSE	FALSE
LAVolume	abnormal	abnormal		mildly abnormal	mildly abnormal		65.07	0.15					age > 60	M	White	Not Found	Normal	Philips	FALSE	FALSE	TRUE	FALSE	FALSE	FALSE	FALSE	FALSE	FALSE	FALSE
LAVolume	abnormal	normal		mildly abnormal	normal		55.79	-16.41					age > 60	F	White	good		Philips	FALSE	FALSE	TRUE	FALSE	FALSE	FALSE	FALSE	FALSE	FALSE	FALSE
LAVolume	normal	normal		normal	normal		43.31	2.44					age > 60	F	White	good	Normal	Philips	FALSE	FALSE	TRUE	FALSE	TRUE	FALSE	FALSE	FALSE	FALSE	FALSE
LAVolume	abnormal	abnormal		mildly abnormal	mildly abnormal		72.2	0.41					age 40-60	M	Black or African American	Not Found	Normal	Philips	TRUE	FALSE	TRUE	TRUE	TRUE	FALSE	FALSE	FALSE	FALSE	TRUE
LAVolume	normal	normal		normal	normal		48.82	1.64					age < 40	M	White	excellent	Overweight	Philips	FALSE	TRUE	TRUE	TRUE	FALSE	FALSE	FALSE	FALSE	TRUE	FALSE
LAVolume	abnormal	abnormal		mildly abnormal	moderately abnormal		65.96	11.92					age 40-60	F	Black or African American	Not Found	Normal	Philips	TRUE	FALSE	FALSE	FALSE	FALSE	FALSE	FALSE	FALSE	TRUE	FALSE
LAVolume	abnormal	abnormal		severely abnormal	severely abnormal		116.97	-26.05					age 40-60	M	Latinx	Not Found	Overweight	Philips	FALSE	FALSE	FALSE	FALSE	FALSE	FALSE	FALSE	FALSE	FALSE	FALSE
LAVolume	abnormal	abnormal		mildly abnormal	mildly abnormal		70.78	7.61					age > 60	M	White	fair	Obese	Philips	TRUE	FALSE	FALSE	FALSE	FALSE	FALSE	FALSE	FALSE	FALSE	FALSE
LAVolume	normal	normal		normal	normal		74.39	0.79					age 40-60	F	Black or African American	good	Morbidly Obese	Philips	FALSE	FALSE	FALSE	FALSE	FALSE	FALSE	FALSE	FALSE	FALSE	FALSE
LAVolume	normal	normal		normal	normal		67.58	1.69					age < 40	F	Latinx	good		GE	FALSE	FALSE	FALSE	FALSE	FALSE	FALSE	FALSE	FALSE	FALSE	FALSE
LAVolume	normal	normal		normal	normal		37.15	-7.05					age > 60	M	Latinx	fair	Overweight	Philips	FALSE	FALSE	TRUE	TRUE	FALSE	FALSE	FALSE	FALSE	FALSE	FALSE
LAVolume	normal	normal		normal	normal		42.48	-5.03					age > 60	F	Asian	good	Normal	Philips	FALSE	FALSE	TRUE	FALSE	FALSE	FALSE	FALSE	FALSE	FALSE	FALSE
LAVolume	abnormal	normal		mildly abnormal	normal		65.86	-12.03					age > 60	F	Asian	Not Found	Overweight	GE	TRUE	FALSE	TRUE	FALSE	FALSE	FALSE	FALSE	FALSE	FALSE	FALSE
LAVolume	normal	normal		normal	normal		38.97	1.8					age > 60	M	Asian	good		Philips	FALSE	FALSE	FALSE	TRUE	FALSE	FALSE	FALSE	FALSE	FALSE	FALSE
LAVolume	normal	normal		normal	normal		22.81	-2.36					age < 40	F	White	good	Overweight	Philips	FALSE	FALSE	FALSE	FALSE	FALSE	FALSE	FALSE	FALSE	FALSE	FALSE
LAVolume	normal	normal		normal	normal		28.84	3.68					age < 40	F	Latinx	good	Normal	Philips	FALSE	TRUE	FALSE	TRUE	FALSE	FALSE	FALSE	FALSE	FALSE	FALSE
LAVolume	normal	normal		normal	normal		58.14	22.26					age < 40	M	Unknown/Declined	Not Found	Normal	Philips	FALSE	FALSE	FALSE	FALSE	FALSE	FALSE	FALSE	FALSE	FALSE	FALSE
LAVolume	normal	normal		normal	normal		70.91	-4.61					age 40-60	M	White	technically difficult	Obese	GE	TRUE	FALSE	TRUE	FALSE	FALSE	FALSE	FALSE	FALSE	FALSE	FALSE
LAVolume	abnormal	normal		mildly abnormal	normal		70.41	-8.67					age 40-60	M	White	Not Found	Normal	Philips	FALSE	FALSE	FALSE	FALSE	FALSE	FALSE	FALSE	FALSE	FALSE	FALSE
LAVolume	normal	normal		normal	normal		59.55	-4.51					age 40-60	M	Other	Not Found	Obese	Philips	FALSE	FALSE	FALSE	FALSE	FALSE	FALSE	FALSE	FALSE	FALSE	FALSE
LAVolume	normal	normal		normal	normal		44.85	15.71					age 40-60	M	White	Not Found		Philips	FALSE	FALSE	TRUE	FALSE	FALSE	FALSE	FALSE	TRUE	FALSE	FALSE
LAVolume	abnormal	abnormal		mildly abnormal	moderately abnormal		63.49	18.2					age > 60	M	Other	good	Normal	Philips	TRUE	FALSE	TRUE	TRUE	FALSE	FALSE	FALSE	FALSE	FALSE	FALSE
LAVolume	normal	normal		normal	normal		30.74	1.48					age > 60	F	Asian	Not Found	Normal	Philips	FALSE	FALSE	TRUE	FALSE	FALSE	FALSE	FALSE	FALSE	FALSE	FALSE
LAVolume	normal	normal		normal	normal		36.54	1.09					age 40-60	M	White	fair	Normal	Philips	FALSE	FALSE	TRUE	FALSE	FALSE	FALSE	FALSE	TRUE	FALSE	FALSE
LAVolume	abnormal	abnormal		moderately abnormal	mildly abnormal		93.54	-8.9					age > 60	M	Asian	good		Philips	FALSE	FALSE	TRUE	FALSE	FALSE	FALSE	FALSE	FALSE	FALSE	FALSE
LAVolume	abnormal	abnormal		severely abnormal	severely abnormal		142.68	-26.63					age 40-60	M	White	Not Found	Overweight	Philips	FALSE	TRUE	TRUE	FALSE	FALSE	FALSE	FALSE	FALSE	FALSE	FALSE
LAVolume	normal	normal		normal	normal		40.79	1.69					age 40-60	F	White	good	Overweight	GE	FALSE	FALSE	FALSE	FALSE	FALSE	FALSE	FALSE	FALSE	FALSE	FALSE
LAVolume	normal	normal		normal	normal		32.13	-14.36					age > 60	M	Asian	good	Normal	Philips	FALSE	FALSE	TRUE	TRUE	FALSE	FALSE	FALSE	FALSE	FALSE	TRUE
LAVolume	normal	normal		normal	normal		34.55	9.11					age < 40	F	Latinx	technically difficult		Philips	FALSE	FALSE	FALSE	FALSE	FALSE	FALSE	FALSE	FALSE	FALSE	FALSE
LAVolume	normal	normal		normal	normal		46.38	-23.22					age > 60	M	White	Not Found		Philips	FALSE	TRUE	TRUE	FALSE	FALSE	FALSE	FALSE	FALSE	FALSE	TRUE
LAVolume	abnormal	abnormal		severely abnormal	severely abnormal		157.22	-4.1					age > 60	M	White	poor	Overweight	GE	TRUE	TRUE	TRUE	FALSE	TRUE	FALSE	FALSE	FALSE	TRUE	TRUE
LAVolume	abnormal	abnormal		mildly abnormal	mildly abnormal		59.47	-1.05					age > 60	F	Asian	good	Overweight	Philips	TRUE	FALSE	TRUE	FALSE	FALSE	FALSE	FALSE	FALSE	FALSE	FALSE
LAVolume	normal	normal		normal	normal		42.76	-1.44					age 40-60	M	White	good		GE	FALSE	FALSE	FALSE	FALSE	FALSE	FALSE	FALSE	FALSE	FALSE	FALSE
LAVolume	normal	normal		normal	normal		57.59	-2.8					age 40-60	F	Latinx	fair	Obese	Philips	TRUE	FALSE	FALSE	FALSE	FALSE	FALSE	FALSE	FALSE	FALSE	FALSE
LAVolume	normal	normal		normal	normal		32.3	0.61					age > 60	M	Asian	Not Found	Overweight	Philips	FALSE	FALSE	TRUE	FALSE	FALSE	FALSE	FALSE	FALSE	FALSE	FALSE
LAVolume	normal	normal		normal	normal		43.22	0.44					age > 60	F	White	Not Found	Obese	Philips	FALSE	FALSE	FALSE	FALSE	FALSE	FALSE	FALSE	FALSE	FALSE	FALSE
LAVolume	normal	abnormal		normal	mildly abnormal		64.15	12.3					age > 60	F	White	Not Found		Philips	FALSE	FALSE	TRUE	FALSE	TRUE	FALSE	FALSE	FALSE	FALSE	TRUE
LAVolume	normal	normal		normal	normal		38.88	-2.22					age < 40	M	White	good	Normal	Philips	TRUE	FALSE	FALSE	FALSE	FALSE	FALSE	FALSE	FALSE	FALSE	FALSE
LAVolume	abnormal	abnormal		moderately abnormal	mildly abnormal		89.98	-11.83					age > 60	M	White	good	Overweight	Philips	FALSE	TRUE	TRUE	TRUE	TRUE	FALSE	FALSE	FALSE	FALSE	TRUE
LAVolume	normal	normal		normal	normal		36.99	-0.01					age < 40	F	White	Not Found	Normal	Philips	FALSE	FALSE	FALSE	FALSE	FALSE	FALSE	FALSE	FALSE	FALSE	FALSE
LAVolume	normal	normal		normal	normal		65.67	3.64					age 40-60	M	Black or African American	technically limited	Obese	Philips	FALSE	FALSE	FALSE	FALSE	FALSE	FALSE	FALSE	FALSE	FALSE	FALSE
LAVolume	normal	normal		normal	normal		31.43	-8.7					age > 60	F	Asian	fair	Normal	Philips	TRUE	FALSE	TRUE	FALSE	FALSE	FALSE	FALSE	FALSE	FALSE	FALSE
LAVolume	normal	normal		normal	normal		43.14	12.96					age < 40	M	White	good	Normal	Philips	FALSE	FALSE	FALSE	FALSE	FALSE	FALSE	FALSE	FALSE	FALSE	FALSE
LAVolume	abnormal	abnormal		moderately abnormal	moderately abnormal		75.48	-5.03					age 40-60	F	White	Not Found	Normal	Philips	FALSE	FALSE	FALSE	FALSE	FALSE	FALSE	FALSE	FALSE	FALSE	FALSE
LAVolume	normal	normal		normal	normal		37.02	-19.94					age > 60	F	Asian	Not Found		Philips	FALSE	FALSE	TRUE	FALSE	TRUE	FALSE	FALSE	FALSE	FALSE	FALSE
LAVolume	normal	normal		normal	normal		41.04	6.08					age > 60	F	Black or African American	Not Found		Philips	FALSE	FALSE	TRUE	TRUE	FALSE	FALSE	FALSE	FALSE	FALSE	TRUE
LAVolume	normal	normal		normal	normal		40.16	1.64					age > 60	F	Black or African American	fair	Obese	Philips	FALSE	FALSE	TRUE	TRUE	FALSE	FALSE	FALSE	FALSE	FALSE	FALSE
LAVolume	normal	normal		normal	normal		45.8	-0.39					age < 40	F	Asian	Not Found	Normal	Philips	TRUE	TRUE	FALSE	FALSE	FALSE	FALSE	FALSE	FALSE	FALSE	FALSE
LAVolume	normal	normal		normal	normal		31.39	0.79					age > 60	F	Latinx	fair	Obese	Philips	FALSE	FALSE	TRUE	FALSE	FALSE	FALSE	FALSE	FALSE	FALSE	FALSE
LAVolume	normal	normal		normal	normal		37.71	1.43					age > 60	F	White	fair	Overweight	Philips	TRUE	TRUE	TRUE	FALSE	FALSE	FALSE	FALSE	FALSE	FALSE	FALSE
LAVolume	abnormal	abnormal		mildly abnormal	mildly abnormal		86.85	-0.29					age 40-60	M	White	Not Found	Overweight	Philips	FALSE	TRUE	FALSE	TRUE	FALSE	FALSE	FALSE	FALSE	FALSE	FALSE
LAVolume	normal	normal		normal	normal		34.17	-3.8					age 40-60	F	Other	fair	Obese	Philips	FALSE	FALSE	FALSE	FALSE	FALSE	FALSE	FALSE	FALSE	FALSE	FALSE
LAVolume	normal	normal		normal	normal		52.92	-0.15					age > 60	M	White	Not Found		Philips	TRUE	FALSE	FALSE	FALSE	FALSE	FALSE	FALSE	FALSE	FALSE	TRUE
LAVolume	abnormal	abnormal		mildly abnormal	mildly abnormal		78.82	3.65					age 40-60	M	Black or African American	Not Found	Overweight	Philips	FALSE	TRUE	FALSE	TRUE	FALSE	FALSE	FALSE	FALSE	FALSE	FALSE
LAVolume	abnormal	abnormal		mildly abnormal	moderately abnormal		86.75	13.51					age 40-60	M	Other	Not Found		Philips	TRUE	TRUE	TRUE	TRUE	FALSE	FALSE	TRUE	FALSE	FALSE	TRUE
LAVolume	abnormal	abnormal		moderately abnormal	mildly abnormal		67.33	-15.33					age 40-60	F	Latinx	Not Found	Obese	Philips	TRUE	FALSE	TRUE	TRUE	FALSE	FALSE	TRUE	FALSE	FALSE	TRUE
LAVolume	normal	normal		normal	normal		40.99	7.99					age > 60	F	White	good	Obese	Philips	FALSE	FALSE	TRUE	FALSE	FALSE	FALSE	FALSE	FALSE	FALSE	FALSE
LAVolume	normal	normal		normal	normal		44.66	-2.21					age < 40	M	Asian	Not Found	Normal	GE	FALSE	FALSE	FALSE	FALSE	FALSE	FALSE	FALSE	FALSE	FALSE	FALSE
LAVolume	normal	normal		normal	normal		30.46	0.42					age 40-60	F	White	good	Normal	Philips	FALSE	FALSE	TRUE	FALSE	FALSE	FALSE	FALSE	FALSE	FALSE	FALSE
LAVolume	normal	normal		normal	normal		42.93	9.86					age < 40	M	White	fair		Philips	FALSE	FALSE	FALSE	FALSE	FALSE	FALSE	FALSE	FALSE	FALSE	FALSE
LAVolume	normal	normal		normal	normal		51.46	12.92					age 40-60	M	Asian	fair		Philips	FALSE	TRUE	TRUE	TRUE	FALSE	FALSE	FALSE	FALSE	FALSE	FALSE
LAVolume	normal	normal		normal	normal		31.07	-7.85					age 40-60	F	Asian	Not Found	Overweight	Philips	FALSE	FALSE	FALSE	FALSE	FALSE	FALSE	FALSE	FALSE	FALSE	FALSE
LAVolume	normal	abnormal		normal	mildly abnormal		54.39	22.79					age 40-60	M	Asian	Not Found	Normal	Philips	FALSE	FALSE	FALSE	FALSE	FALSE	FALSE	FALSE	FALSE	FALSE	FALSE
LAVolume	abnormal	normal		mildly abnormal	normal		60.7	-46.06					age > 60	M	White	fair	Overweight	Philips	FALSE	FALSE	FALSE	FALSE	FALSE	FALSE	FALSE	FALSE	FALSE	FALSE
LAVolume	normal	normal		normal	normal		47.03	-21.93					age < 40	M	Latinx	fair	Normal	Philips	TRUE	FALSE	TRUE	FALSE	FALSE	FALSE	FALSE	FALSE	FALSE	FALSE
LAVolume	normal	normal		normal	normal		64.78	1.06					age > 60	F	White	good	Overweight	Philips	TRUE	FALSE	TRUE	FALSE	TRUE	FALSE	FALSE	FALSE	FALSE	TRUE
LAVolume	normal	normal		normal	normal		47.54	-2.9					age 40-60	M	Latinx	Not Found	Normal	Philips	FALSE	FALSE	TRUE	FALSE	FALSE	FALSE	FALSE	FALSE	FALSE	FALSE
LAVolume	normal	normal		normal	normal		46.17	-15.64					age 40-60	M	White	Not Found	Overweight	Philips	TRUE	FALSE	TRUE	TRUE	TRUE	FALSE	FALSE	FALSE	FALSE	TRUE
LAVolume	normal	normal		normal	normal		50.4	0.8					age > 60	M	Latinx	fair	Obese	Philips	FALSE	FALSE	TRUE	FALSE	FALSE	FALSE	FALSE	FALSE	FALSE	FALSE
LAVolume	normal	normal		normal	normal		48.2	4.4					age > 60	F	White	fair	Overweight	Philips	TRUE	FALSE	TRUE	FALSE	FALSE	FALSE	FALSE	FALSE	FALSE	FALSE
LAVolume	normal	normal		normal	normal		53.07	2.15					age > 60	M	White	Not Found	Normal	Philips	FALSE	FALSE	FALSE	FALSE	FALSE	FALSE	FALSE	FALSE	FALSE	FALSE
LAVolume	normal	normal		normal	normal		58.24	2.49					age < 40	F	White	Not Found	Normal	Philips	FALSE	FALSE	FALSE	FALSE	FALSE	FALSE	FALSE	FALSE	FALSE	FALSE
LAVolume	normal	normal		normal	normal		31.14	6.84					age > 60	M	Asian	good	Normal	Philips	FALSE	TRUE	TRUE	TRUE	FALSE	FALSE	FALSE	FALSE	FALSE	FALSE
LAVolume	normal	normal		normal	normal		47.81	-2.36					age > 60	F	Asian	fair	Normal	Philips	FALSE	FALSE	TRUE	FALSE	FALSE	FALSE	FALSE	FALSE	TRUE	FALSE
LAVolume	abnormal	abnormal		mildly abnormal	mildly abnormal		79.41	0.83					age > 60	M	White	Not Found	Normal	Philips	TRUE	FALSE	FALSE	FALSE	FALSE	FALSE	FALSE	FALSE	FALSE	FALSE
LAVolume	normal	normal		normal	normal		34.79	-0.7					age 40-60	F	White	fair	Normal	Philips	FALSE	FALSE	FALSE	FALSE	FALSE	FALSE	FALSE	FALSE	FALSE	FALSE
LAVolume	abnormal	abnormal		mildly abnormal	mildly abnormal		59.26	-3.46					age > 60	F	Asian	Not Found	Overweight	Philips	TRUE	FALSE	TRUE	FALSE	TRUE	FALSE	FALSE	FALSE	FALSE	FALSE
LAVolume	normal	normal		normal	normal		39.46	-1.07					age < 40	F	Asian	good	Low	Philips	FALSE	FALSE	FALSE	FALSE	FALSE	FALSE	FALSE	FALSE	FALSE	FALSE
LAVolume	abnormal	abnormal		moderately abnormal	mildly abnormal		62.33	-9.32					age > 60	F	White	good	Normal	Philips	FALSE	FALSE	FALSE	FALSE	FALSE	FALSE	FALSE	FALSE	FALSE	FALSE
LAVolume	normal	normal		normal	normal		70.74	-6.51					age 40-60	M	White	Not Found	Overweight	Philips	FALSE	TRUE	TRUE	FALSE	TRUE	FALSE	FALSE	FALSE	FALSE	FALSE
LAVolume	abnormal	normal		mildly abnormal	normal		61.56	-8.87					age 40-60	M	Asian	technically difficult		Philips	FALSE	TRUE	TRUE	FALSE	FALSE	FALSE	FALSE	FALSE	FALSE	FALSE
LAVolume	normal	normal		normal	normal		44.4	0.8					age < 40	M	White	good		Philips	FALSE	FALSE	FALSE	FALSE	FALSE	FALSE	FALSE	FALSE	FALSE	FALSE
LAVolume	abnormal	abnormal		mildly abnormal	mildly abnormal		68.86	-0.98					age > 60	M	White	fair	Normal	Philips	TRUE	FALSE	TRUE	TRUE	FALSE	FALSE	FALSE	FALSE	FALSE	FALSE
LAVolume	abnormal	normal		mildly abnormal	normal		69.16	-17.47					age < 40	M	White	good	Overweight	Philips	TRUE	FALSE	TRUE	FALSE	FALSE	FALSE	FALSE	FALSE	FALSE	FALSE
LAVolume	normal	normal		normal	normal		57.38	-0.15					age 40-60	F	White	good	Overweight	GE	FALSE	FALSE	FALSE	FALSE	FALSE	FALSE	FALSE	FALSE	FALSE	FALSE
LAVolume	normal	normal		normal	normal		50.86	1.72					age > 60	M	White	Not Found	Overweight	Philips	TRUE	FALSE	FALSE	FALSE	FALSE	FALSE	TRUE	TRUE	FALSE	FALSE
LAVolume	normal	normal		normal	normal		44.57	-6.66					age 40-60	M	Latinx	good	Normal	Philips	FALSE	FALSE	TRUE	FALSE	FALSE	FALSE	FALSE	FALSE	FALSE	FALSE
LAVolume	normal	normal		normal	normal		25	-7.98					age > 60	F	Asian	fair		Philips	FALSE	FALSE	TRUE	TRUE	FALSE	FALSE	FALSE	FALSE	FALSE	TRUE
LAVolume	normal	normal		normal	normal		39.71	-0.29					age 40-60	M	Asian	technically limited	Overweight	Philips	FALSE	FALSE	TRUE	FALSE	FALSE	FALSE	FALSE	FALSE	FALSE	FALSE
LAVolume	abnormal	abnormal		severely abnormal	severely abnormal		86.97	-2.05					age > 60	M	White	fair	Normal	Philips	TRUE	TRUE	TRUE	FALSE	FALSE	FALSE	FALSE	FALSE	FALSE	TRUE
LAVolume	normal	normal		normal	normal		50.57	8.51					age > 60	M	White	fair	Obese	Philips	FALSE	FALSE	TRUE	FALSE	FALSE	FALSE	FALSE	FALSE	FALSE	FALSE
LAVolume	normal	normal		normal	normal		64.03	14.18					age > 60	M	White	good	Overweight	Philips	TRUE	TRUE	TRUE	FALSE	FALSE	FALSE	FALSE	FALSE	FALSE	TRUE
LAVolume	normal	normal		normal	normal		55.97	-2.05					age > 60	F	White	good		Philips	FALSE	TRUE	TRUE	TRUE	FALSE	FALSE	FALSE	TRUE	FALSE	FALSE
LAVolume	normal	normal		normal	normal		54.46	16.24					age > 60	M	White	good	Obese	Philips	FALSE	FALSE	TRUE	FALSE	FALSE	FALSE	FALSE	FALSE	FALSE	FALSE
LAVolume	abnormal	abnormal		mildly abnormal	severely abnormal		78.23	17.02					age 40-60	F	Asian	good	Obese	GE	FALSE	FALSE	TRUE	FALSE	FALSE	FALSE	FALSE	FALSE	FALSE	FALSE
LAVolume	abnormal	abnormal		mildly abnormal	mildly abnormal		80.62	5.25					age 40-60	M	White	Not Found	Normal	Philips	FALSE	FALSE	TRUE	FALSE	FALSE	FALSE	FALSE	FALSE	FALSE	FALSE
LAVolume	abnormal	abnormal		mildly abnormal	mildly abnormal		68.17	0.34					age 40-60	M	Asian	good	Normal	Philips	FALSE	FALSE	FALSE	FALSE	FALSE	FALSE	FALSE	FALSE	FALSE	FALSE
LAVolume	normal	abnormal		normal	mildly abnormal		68.53	21.07					age 40-60	M	Black or African American	Not Found		Philips	FALSE	TRUE	TRUE	TRUE	FALSE	FALSE	TRUE	TRUE	FALSE	TRUE
LAVolume	normal	normal		normal	normal		29.64	-0.71					age > 60	F	Asian	fair	Normal	Philips	FALSE	FALSE	TRUE	FALSE	FALSE	FALSE	FALSE	FALSE	FALSE	FALSE
LAVolume	normal	normal		normal	normal		57.87	-24.25					age > 60	M	White	fair		Philips	FALSE	TRUE	TRUE	TRUE	FALSE	FALSE	TRUE	FALSE	FALSE	FALSE
LAVolume	normal	normal		normal	normal		28.88	-0.41					age 40-60	F	Asian	good	Overweight	Philips	FALSE	TRUE	TRUE	FALSE	FALSE	FALSE	FALSE	FALSE	FALSE	FALSE
LAVolume	abnormal	abnormal		mildly abnormal	mildly abnormal		86.26	8.53					age 40-60	M	White	Not Found		Philips	TRUE	TRUE	FALSE	FALSE	FALSE	FALSE	FALSE	FALSE	FALSE	FALSE
LAVolume	normal	normal		normal	normal		47.91	3.83					age 40-60	F	White	technically limited		Philips	FALSE	FALSE	TRUE	FALSE	FALSE	FALSE	FALSE	FALSE	FALSE	FALSE
LAVolume	normal	normal		normal	normal		54.37	-1.24					age 40-60	F	Other	Not Found		Philips	FALSE	FALSE	FALSE	FALSE	FALSE	FALSE	FALSE	FALSE	FALSE	FALSE
LAVolume	normal	normal		normal	normal		57.39	-4.04					age > 60	F	White	good	Overweight	Philips	FALSE	FALSE	FALSE	FALSE	FALSE	FALSE	FALSE	FALSE	FALSE	FALSE
LAVolume	normal	normal		normal	normal		45.73	-6.52					age > 60	F	White	good	Normal	Philips	FALSE	FALSE	TRUE	TRUE	FALSE	FALSE	FALSE	FALSE	FALSE	FALSE
LAVolume	abnormal	abnormal		mildly abnormal	severely abnormal		94.16	30.42					age > 60	M	Black or African American	Not Found	Overweight	Philips	FALSE	TRUE	TRUE	TRUE	FALSE	FALSE	FALSE	FALSE	FALSE	TRUE
LAVolume	abnormal	abnormal		severely abnormal	severely abnormal		111.45	0.9					age > 60	F	White	Not Found	Obese	Philips	TRUE	FALSE	TRUE	FALSE	FALSE	FALSE	FALSE	FALSE	FALSE	FALSE
LAVolume	normal	normal		normal	normal		59.14	0.29					age 40-60	F	Latinx	fair	Obese	Philips	FALSE	TRUE	TRUE	FALSE	FALSE	FALSE	FALSE	FALSE	FALSE	FALSE
LAVolume	normal	normal		normal	normal		65.32	-1.34					age 40-60	F	White	Not Found	Overweight	Philips	FALSE	FALSE	TRUE	FALSE	FALSE	FALSE	FALSE	TRUE	FALSE	FALSE
LAVolume	abnormal	abnormal		mildly abnormal	mildly abnormal		72.06	0.13					age > 60	M	White	Not Found		Philips	FALSE	TRUE	TRUE	TRUE	TRUE	FALSE	FALSE	FALSE	FALSE	FALSE
LAVolume	normal	normal		normal	normal		33.51	-0.96					age 40-60	M	Asian	fair		Philips	FALSE	FALSE	TRUE	FALSE	FALSE	FALSE	FALSE	FALSE	FALSE	FALSE
LAVolume	normal	normal		normal	normal		42.65	-0.69					age > 60	F	White	Not Found	Normal	Philips	FALSE	FALSE	TRUE	FALSE	FALSE	FALSE	FALSE	FALSE	FALSE	FALSE
LAVolume	normal	normal		normal	normal		45.03	0.06					age 40-60	M	Asian	fair	Normal	Philips	TRUE	FALSE	TRUE	FALSE	TRUE	FALSE	FALSE	TRUE	FALSE	TRUE
LAVolume	abnormal	abnormal		mildly abnormal	moderately abnormal		80.85	5.86					age > 60	M	Latinx	Not Found	Normal	Philips	FALSE	FALSE	TRUE	FALSE	FALSE	FALSE	FALSE	FALSE	FALSE	FALSE
LAVolume	abnormal	abnormal		severely abnormal	severely abnormal		95.42	0.85					age < 40	F	Unknown/Declined	Not Found	Normal	Philips	FALSE	FALSE	FALSE	FALSE	FALSE	FALSE	FALSE	FALSE	FALSE	FALSE
LAVolume	abnormal	normal		mildly abnormal	normal		54.86	-12.26					age > 60	F	White	fair		Philips	FALSE	FALSE	FALSE	FALSE	FALSE	FALSE	FALSE	FALSE	FALSE	FALSE
LAVolume	normal	normal		normal	normal		69.79	1.59					age 40-60	M	Latinx	Not Found		Philips	FALSE	FALSE	FALSE	FALSE	FALSE	FALSE	FALSE	FALSE	FALSE	FALSE
LAVolume	normal	normal		normal	normal		66.77	-0.44					age > 60	M	White	fair	Normal	Philips	TRUE	TRUE	TRUE	TRUE	FALSE	FALSE	FALSE	FALSE	FALSE	TRUE
LAVolume	abnormal	normal		mildly abnormal	normal		63.53	-10.93					age 40-60	F	White	Not Found	Overweight	Philips	FALSE	FALSE	TRUE	FALSE	FALSE	FALSE	FALSE	FALSE	FALSE	FALSE
LAVolume	normal	normal		normal	normal		48.12	-5.87					age > 60	M	White	fair	Overweight	GE	TRUE	TRUE	TRUE	FALSE	TRUE	FALSE	FALSE	FALSE	FALSE	TRUE
LAVolume	normal	normal		normal	normal		56.45	6.25					age 40-60	M	Asian	fair	Overweight	Philips	FALSE	TRUE	TRUE	TRUE	FALSE	FALSE	FALSE	FALSE	FALSE	TRUE
LAVolume	normal	abnormal		normal	mildly abnormal		68.63	11.26					age 40-60	M	Latinx	fair	Obese	Philips	TRUE	TRUE	TRUE	FALSE	FALSE	FALSE	TRUE	FALSE	FALSE	TRUE
LAVolume	normal	normal		normal	normal		48.06	4.12					age > 60	F	White	fair	Obese	Philips	FALSE	FALSE	TRUE	FALSE	FALSE	FALSE	FALSE	FALSE	FALSE	FALSE
LAVolume	abnormal	abnormal		severely abnormal	mildly abnormal		80.26	-19.47					age > 60	M	White	Not Found		Philips	TRUE	FALSE	TRUE	TRUE	TRUE	FALSE	FALSE	FALSE	FALSE	TRUE
LAVolume	normal	normal		normal	normal		62.4	10.81					age 40-60	F	Black or African American	fair		Philips	FALSE	FALSE	TRUE	FALSE	FALSE	FALSE	FALSE	FALSE	FALSE	FALSE
LAVolume	normal	normal		normal	normal		62.28	10.56					age > 60	F	Black or African American	Not Found	Obese	Philips	FALSE	TRUE	TRUE	FALSE	FALSE	FALSE	FALSE	FALSE	FALSE	FALSE
LAVolume	normal	abnormal		normal	mildly abnormal		46.95	21.91					age > 60	F	White	fair	Normal	Philips	TRUE	TRUE	TRUE	TRUE	TRUE	TRUE	FALSE	FALSE	FALSE	TRUE
LAVolume	normal	normal		normal	normal		36.03	11.46					age 40-60	M	White	good	Overweight	Philips	TRUE	FALSE	FALSE	FALSE	FALSE	FALSE	FALSE	FALSE	FALSE	FALSE
LAVolume	normal	normal		normal	normal		31.96	5.92					age > 60	F	Asian	good	Normal	Philips	FALSE	FALSE	FALSE	FALSE	FALSE	FALSE	FALSE	TRUE	FALSE	FALSE
LAVolume	normal	normal		normal	normal		39.46	-3.65					age 40-60	M	Unknown/Declined	good	Overweight	Philips	FALSE	FALSE	FALSE	FALSE	FALSE	FALSE	FALSE	FALSE	FALSE	FALSE
LAVolume	normal	normal		normal	normal		46.75	5.76					age > 60	M	White	Not Found		GE	TRUE	FALSE	TRUE	TRUE	FALSE	FALSE	FALSE	FALSE	FALSE	FALSE
LAVolume	normal	normal		normal	normal		48.7	13.4					age > 60	M	White	Not Found	Normal	Philips	TRUE	FALSE	TRUE	FALSE	FALSE	FALSE	FALSE	FALSE	FALSE	FALSE
LAVolume	abnormal	abnormal		severely abnormal	severely abnormal		102.75	6.89					age > 60	M	Asian	Not Found	Normal	GE	TRUE	FALSE	TRUE	FALSE	FALSE	FALSE	FALSE	FALSE	FALSE	FALSE
LAVolume	normal	normal		normal	normal		51.71	1.42					age < 40	F	White	Not Found		Philips	TRUE	TRUE	TRUE	FALSE	FALSE	FALSE	FALSE	FALSE	FALSE	TRUE
LAVolume	normal	normal		normal	normal		40.24	-1.56					age < 40	F	White	good	Low	GE	FALSE	FALSE	FALSE	FALSE	FALSE	FALSE	FALSE	FALSE	FALSE	FALSE
LAVolume	normal	normal		normal	normal		48.45	-3.09					age < 40	F	Latinx	Not Found	Overweight	Philips	TRUE	TRUE	TRUE	FALSE	FALSE	FALSE	FALSE	FALSE	FALSE	FALSE
LAVolume	abnormal	abnormal		severely abnormal	severely abnormal		96.17	0.34					age > 60	M	White	fair	Normal	Philips	TRUE	TRUE	TRUE	TRUE	FALSE	FALSE	FALSE	FALSE	FALSE	TRUE
LAVolume	abnormal	abnormal		mildly abnormal	mildly abnormal		89.48	-1.03					age 40-60	M	White	Not Found	Normal	Philips	FALSE	FALSE	TRUE	FALSE	FALSE	FALSE	FALSE	FALSE	FALSE	FALSE
LAVolume	normal	normal		normal	normal		47.69	-4.61					age 40-60	F	Asian	fair	Normal	Philips	FALSE	FALSE	TRUE	FALSE	FALSE	FALSE	FALSE	FALSE	FALSE	FALSE
LAVolume	normal	normal		normal	normal		49.29	-1.41					age > 60	F	White	fair	Normal	Philips	TRUE	FALSE	TRUE	FALSE	FALSE	FALSE	FALSE	FALSE	FALSE	FALSE
LAVolume	abnormal	normal		mildly abnormal	normal		68.04	-19.9					age > 60	F	White	Not Found		Philips	TRUE	FALSE	TRUE	FALSE	FALSE	FALSE	FALSE	FALSE	FALSE	FALSE
LAVolume	abnormal	abnormal		mildly abnormal	mildly abnormal		91.18	6.24					age > 60	M	Other	fair	Overweight	Philips	FALSE	FALSE	FALSE	FALSE	FALSE	FALSE	FALSE	FALSE	FALSE	FALSE
LAVolume	normal	normal		normal	normal		61.33	4.66					age < 40	M	Other	fair	Obese	Philips	FALSE	TRUE	TRUE	FALSE	FALSE	FALSE	FALSE	FALSE	FALSE	FALSE
LAVolume	normal	normal		normal	normal		43.9	17.81					age > 60	F	Asian	good		Philips	FALSE	FALSE	FALSE	FALSE	FALSE	FALSE	FALSE	FALSE	FALSE	FALSE
LAVolume	normal	normal		normal	normal		47.71	-2.23					age 40-60	M	Asian	good	Normal	Philips	FALSE	FALSE	FALSE	FALSE	FALSE	FALSE	FALSE	FALSE	FALSE	FALSE
LAVolume	normal	normal		normal	normal		63.59	-2.8					age 40-60	F	White	good	Overweight	Philips	FALSE	FALSE	TRUE	FALSE	FALSE	FALSE	FALSE	TRUE	FALSE	FALSE
LAVolume	normal	normal		normal	normal		57.45	-3.09					age 40-60	F	Black or African American	fair	Obese	Philips	FALSE	FALSE	TRUE	FALSE	FALSE	FALSE	FALSE	FALSE	FALSE	FALSE
LAVolume	normal	normal		normal	normal		42.27	-3.44					age > 60	F	White	Not Found		Philips	FALSE	FALSE	TRUE	FALSE	FALSE	FALSE	FALSE	FALSE	FALSE	FALSE
LAVolume	normal	normal		normal	normal		44.91	3.83					age < 40	M	White	fair	Normal	Philips	FALSE	FALSE	TRUE	FALSE	FALSE	FALSE	FALSE	FALSE	FALSE	FALSE
LAVolume	normal	normal		normal	normal		69.35	2.7					age > 60	M	White	technically limited	Overweight	Philips	TRUE	FALSE	FALSE	FALSE	FALSE	FALSE	FALSE	FALSE	FALSE	FALSE
LAVolume	normal	normal		normal	normal		63.36	1					age < 40	M	White	good	Overweight	Philips	FALSE	FALSE	FALSE	FALSE	FALSE	FALSE	FALSE	FALSE	FALSE	FALSE
LAVolume	normal	normal		normal	normal		46.04	-5.9					age 40-60	F	Latinx	technically limited	Overweight	Philips	FALSE	FALSE	FALSE	FALSE	FALSE	FALSE	FALSE	FALSE	FALSE	FALSE
LAVolume	normal	normal		normal	normal		42.57	-16.84					age 40-60	M	White	fair	Overweight	Philips	FALSE	TRUE	TRUE	TRUE	FALSE	FALSE	FALSE	FALSE	FALSE	FALSE
LAVolume	normal	normal		normal	normal		49.18	-3.63					age > 60	M	White	fair		Philips	TRUE	FALSE	TRUE	TRUE	FALSE	FALSE	FALSE	FALSE	FALSE	TRUE
LAVolume	abnormal	abnormal		severely abnormal	severely abnormal		123.83	5.54					age > 60	F	Asian	Not Found	Overweight	GE	TRUE	TRUE	TRUE	FALSE	FALSE	FALSE	FALSE	FALSE	FALSE	FALSE
LAVolume	abnormal	abnormal		severely abnormal	severely abnormal		147.8	-2.38					age > 60	M	Asian	Not Found	Obese	Philips	TRUE	TRUE	TRUE	FALSE	FALSE	FALSE	FALSE	FALSE	FALSE	FALSE
LAVolume	abnormal	abnormal		moderately abnormal	moderately abnormal		86.8	1.6					age > 60	M	White	good	Overweight	Philips	FALSE	FALSE	FALSE	FALSE	FALSE	FALSE	FALSE	FALSE	FALSE	FALSE
LAVolume	normal	normal		normal	normal		42.38	0.76					age > 60	F	White	Not Found	Overweight	Philips	TRUE	FALSE	TRUE	FALSE	TRUE	FALSE	FALSE	FALSE	FALSE	FALSE
LAVolume	abnormal	abnormal		mildly abnormal	mildly abnormal		92.88	-4.22					age > 60	M	White	good		Philips	TRUE	FALSE	TRUE	FALSE	FALSE	FALSE	FALSE	FALSE	FALSE	FALSE
LAVolume	normal	normal		normal	normal		56.71	5.43					age > 60	F	Black or African American	fair	Overweight	Philips	FALSE	TRUE	TRUE	TRUE	FALSE	FALSE	TRUE	FALSE	FALSE	TRUE
LAVolume	normal	normal		normal	normal		47.66	2.28					age > 60	M	Black or African American	fair	Obese	Philips	FALSE	TRUE	TRUE	FALSE	FALSE	FALSE	FALSE	FALSE	FALSE	FALSE
LAVolume	normal	normal		normal	normal		43.17	0.35					age > 60	F	Latinx	Not Found	Normal	Philips	TRUE	FALSE	FALSE	FALSE	FALSE	FALSE	FALSE	TRUE	FALSE	FALSE
LAVolume	abnormal	abnormal		mildly abnormal	mildly abnormal		68.05	2.29					age > 60	M	White	good	Normal	Philips	TRUE	TRUE	TRUE	TRUE	TRUE	FALSE	FALSE	FALSE	FALSE	FALSE
LAVolume	normal	normal		normal	normal		36.77	-0.45					age 40-60	F	White	fair		Philips	FALSE	FALSE	TRUE	FALSE	FALSE	FALSE	FALSE	FALSE	FALSE	FALSE
LAVolume	normal	normal		normal	normal		28.82	3.65					age > 60	F	Asian	Not Found	Low	Philips	FALSE	FALSE	TRUE	FALSE	FALSE	FALSE	FALSE	FALSE	FALSE	FALSE
LAVolume	normal	normal		normal	normal		34.79	-2.4					age 40-60	F	White	Not Found		Philips	FALSE	FALSE	TRUE	FALSE	FALSE	FALSE	FALSE	TRUE	FALSE	FALSE
LAVolume	normal	normal		normal	normal		41.83	-0.33					age > 60	M	White	Not Found	Obese	Philips	FALSE	FALSE	TRUE	TRUE	FALSE	FALSE	FALSE	FALSE	FALSE	TRUE
LAVolume	abnormal	abnormal		mildly abnormal	mildly abnormal		87.42	0.84					age > 60	M	Black or African American	Not Found	Overweight	Philips	FALSE	TRUE	TRUE	TRUE	FALSE	FALSE	FALSE	FALSE	FALSE	FALSE
LAVolume	normal	normal		normal	normal		58.7	3.41					age 40-60	M	White	technically difficult	Obese	Philips	TRUE	FALSE	TRUE	TRUE	FALSE	FALSE	FALSE	TRUE	FALSE	TRUE
LAVolume	normal	normal		normal	normal		50.46	-1.07					age 40-60	F	White	good	Normal	Philips	FALSE	FALSE	FALSE	FALSE	FALSE	FALSE	FALSE	FALSE	FALSE	FALSE
LAVolume	normal	normal		normal	normal		67	-5.98					age 40-60	F	White	fair	Normal	Philips	TRUE	FALSE	FALSE	FALSE	FALSE	FALSE	FALSE	FALSE	TRUE	FALSE
LAVolume	normal	normal		normal	normal		30.15	-3.69					age > 60	F	White	fair	Normal	Philips	FALSE	FALSE	TRUE	FALSE	FALSE	FALSE	FALSE	FALSE	FALSE	FALSE
LAVolume	normal	normal		normal	normal		27.91	0.13					age > 60	F	Latinx	good	Normal	Philips	FALSE	FALSE	FALSE	FALSE	FALSE	FALSE	FALSE	FALSE	FALSE	FALSE
LAVolume	normal	normal		normal	normal		52.16	-8.72					age < 40	F	Asian	good	Overweight	GE	FALSE	FALSE	FALSE	FALSE	FALSE	FALSE	FALSE	FALSE	FALSE	FALSE
LAVolume	abnormal	abnormal		mildly abnormal	severely abnormal		66.36	11.68					age > 60	F	Asian	fair	Overweight	Philips	FALSE	TRUE	FALSE	FALSE	TRUE	FALSE	FALSE	TRUE	FALSE	FALSE
LAVolume	normal	normal		normal	normal		35.88	-0.02					age 40-60	F	Latinx	good	Obese	Philips	FALSE	FALSE	TRUE	FALSE	FALSE	FALSE	FALSE	FALSE	FALSE	FALSE
LAVolume	normal	normal		normal	normal		53.76	1.33					age 40-60	M	Black or African American	Not Found	Obese	Philips	TRUE	FALSE	FALSE	TRUE	FALSE	FALSE	FALSE	FALSE	TRUE	TRUE
LAVolume	normal	normal		normal	normal		39.4	-17.19					age < 40	F	Asian	Not Found	Normal	Philips	FALSE	FALSE	FALSE	FALSE	FALSE	FALSE	FALSE	FALSE	FALSE	FALSE
LAVolume	abnormal	abnormal		severely abnormal	severely abnormal		170.54	9.09					age 40-60	M	Black or African American	Not Found	Normal	Philips	TRUE	TRUE	TRUE	TRUE	FALSE	TRUE	FALSE	TRUE	TRUE	FALSE
LAVolume	normal	normal		normal	normal		35.53	7.06					age < 40	M	Latinx	fair		Philips	FALSE	FALSE	FALSE	FALSE	FALSE	FALSE	FALSE	FALSE	FALSE	FALSE
LAVolume	normal	normal		normal	normal		58.91	3.62					age < 40	M	Unknown/Declined	Not Found	Overweight	Philips	FALSE	FALSE	FALSE	FALSE	FALSE	FALSE	FALSE	FALSE	FALSE	FALSE
LAVolume	abnormal	normal		mildly abnormal	normal		53.77	-6.92					age > 60	F	Other	good	Normal	GE	TRUE	FALSE	FALSE	FALSE	FALSE	FALSE	FALSE	FALSE	FALSE	FALSE
LAVolume	normal	normal		normal	normal		42.33	0.66					age 40-60	M	White	Not Found	Normal	Philips	FALSE	TRUE	TRUE	FALSE	TRUE	FALSE	FALSE	FALSE	TRUE	FALSE
LAVolume	normal	normal		normal	normal		43.63	-0.73					age > 60	F	Black or African American	Not Found	Low	Philips	FALSE	FALSE	TRUE	FALSE	FALSE	FALSE	FALSE	TRUE	FALSE	FALSE
LAVolume	normal	normal		normal	normal		30.82	5.8					age < 40	F	Asian	good		GE	FALSE	FALSE	FALSE	FALSE	FALSE	TRUE	FALSE	FALSE	FALSE	FALSE
LAVolume	normal	normal		normal	normal		51.44	2.89					age > 60	F	Black or African American	good		Philips	FALSE	FALSE	TRUE	FALSE	FALSE	FALSE	FALSE	FALSE	FALSE	FALSE
LAVolume	normal	normal		normal	normal		31.79	-0.42					age < 40	F	Latinx	good	Morbidly Obese	Philips	FALSE	FALSE	FALSE	FALSE	FALSE	FALSE	FALSE	FALSE	FALSE	FALSE
LAVolume	normal	normal		normal	normal		46.51	-0.96					age 40-60	F	Latinx	fair	Overweight	Philips	FALSE	TRUE	FALSE	FALSE	FALSE	FALSE	FALSE	TRUE	FALSE	FALSE
LAVolume	normal	abnormal		normal	moderately abnormal		73.47	34.94					age > 60	M	White	fair		Philips	TRUE	TRUE	TRUE	FALSE	FALSE	FALSE	FALSE	FALSE	FALSE	FALSE
LAVolume	normal	normal		normal	normal		51.1	0.21					age > 60	M	White	fair	Overweight	Philips	TRUE	FALSE	FALSE	FALSE	FALSE	FALSE	FALSE	FALSE	FALSE	FALSE
LAVolume	normal	normal		normal	normal		51.34	-5.31					age 40-60	M	White	Not Found	Obese	Philips	FALSE	TRUE	FALSE	TRUE	TRUE	FALSE	FALSE	FALSE	FALSE	FALSE
LAVolume	normal	normal		normal	normal		39.02	-25.94					age > 60	M	Asian	good		Philips	FALSE	FALSE	TRUE	FALSE	FALSE	FALSE	FALSE	FALSE	FALSE	FALSE
LAVolume	normal	normal		normal	normal		50.85	-0.66					age 40-60	M	White	fair	Normal	Philips	FALSE	FALSE	TRUE	FALSE	FALSE	FALSE	FALSE	FALSE	FALSE	FALSE
LAVolume	normal	normal		normal	normal		49.21	-3.57					age > 60	F	Asian	Not Found		Philips	FALSE	FALSE	TRUE	FALSE	FALSE	FALSE	FALSE	FALSE	FALSE	FALSE
LAVolume	normal	normal		normal	normal		41.66	-6.67					age > 60	M	Latinx	Not Found	Obese	Philips	FALSE	FALSE	TRUE	FALSE	TRUE	FALSE	FALSE	FALSE	FALSE	FALSE
LAVolume	abnormal	abnormal		severely abnormal	moderately abnormal		90.84	-6.3					age < 40	M	Black or African American	good		Philips	FALSE	FALSE	TRUE	FALSE	FALSE	FALSE	FALSE	FALSE	FALSE	FALSE
LAVolume	normal	normal		normal	normal		58.36	-3.37					age < 40	F	Unknown/Declined	technically difficult		GE	FALSE	FALSE	TRUE	FALSE	FALSE	FALSE	FALSE	FALSE	FALSE	FALSE
LAVolume	normal	normal		normal	normal		62.63	-1.28					age > 60	M	Asian	good	Overweight	Philips	TRUE	FALSE	TRUE	TRUE	TRUE	FALSE	FALSE	TRUE	TRUE	TRUE
LAVolume	normal	normal		normal	normal		24.98	5.74					age < 40	M	Latinx	good	Low	GE	FALSE	FALSE	FALSE	FALSE	FALSE	FALSE	FALSE	FALSE	FALSE	FALSE
LAVolume	abnormal	normal		mildly abnormal	normal		78.97	-34.05					age > 60	M	White	Not Found		Philips	FALSE	FALSE	TRUE	TRUE	FALSE	FALSE	FALSE	FALSE	FALSE	TRUE
LAVolume	abnormal	abnormal		severely abnormal	mildly abnormal		104.26	-27.46					age < 40	M	Latinx	fair	Obese	Philips	FALSE	TRUE	TRUE	FALSE	FALSE	FALSE	FALSE	FALSE	FALSE	FALSE
LAVolume	abnormal	abnormal		severely abnormal	severely abnormal		110.91	-6.17					age > 60	M	White	fair	Normal	Philips	TRUE	TRUE	TRUE	FALSE	FALSE	FALSE	FALSE	FALSE	FALSE	TRUE
LAVolume	normal	normal		normal	normal		48.23	6.46					age 40-60	M	Black or African American	technically difficult	Overweight	Philips	FALSE	TRUE	FALSE	FALSE	FALSE	FALSE	FALSE	FALSE	FALSE	FALSE
LAVolume	abnormal	abnormal		moderately abnormal	moderately abnormal		100.88	-2.23					age > 60	M	White	Not Found	Low	Philips	TRUE	FALSE	TRUE	FALSE	TRUE	FALSE	FALSE	FALSE	FALSE	TRUE
LAVolume	normal	normal		normal	normal		27.35	0.02					age 40-60	F	Asian	good	Overweight	Philips	FALSE	FALSE	FALSE	FALSE	FALSE	FALSE	FALSE	FALSE	FALSE	FALSE
LAVolume	abnormal	abnormal		severely abnormal	moderately abnormal		108.45	-31.09					age > 60	F	White	good	Obese	Philips	FALSE	TRUE	TRUE	TRUE	FALSE	FALSE	TRUE	FALSE	FALSE	FALSE
LAVolume	normal	normal		normal	normal		30.73	1.3					age 40-60	F	Black or African American	Not Found	Normal	Philips	FALSE	FALSE	FALSE	FALSE	FALSE	FALSE	FALSE	FALSE	FALSE	FALSE
LAVolume	normal	normal		normal	normal		50.48	-5.02					age 40-60	F	White	fair	Normal	Philips	FALSE	FALSE	FALSE	TRUE	TRUE	FALSE	FALSE	TRUE	TRUE	TRUE
LAVolume	normal	normal		normal	normal		40.49	-1					age 40-60	F	Black or African American	Not Found	Obese	Philips	FALSE	FALSE	TRUE	FALSE	FALSE	FALSE	FALSE	FALSE	TRUE	FALSE
LAVolume	normal	normal		normal	normal		32.46	-0.05					age > 60	F	White	good	Normal	Philips	FALSE	FALSE	TRUE	FALSE	FALSE	FALSE	FALSE	FALSE	FALSE	FALSE
LAVolume	normal	normal		normal	normal		65.99	-2.01					age > 60	M	Latinx	fair		Philips	FALSE	FALSE	FALSE	FALSE	FALSE	FALSE	FALSE	FALSE	FALSE	FALSE
LAVolume	abnormal	abnormal		mildly abnormal	moderately abnormal		66.33	8.45					age 40-60	F	Latinx	good	Obese	Philips	FALSE	FALSE	FALSE	FALSE	FALSE	FALSE	FALSE	FALSE	FALSE	FALSE
LAVolume	normal	normal		normal	normal		49.89	-0.2					age 40-60	M	Latinx	fair		Philips	FALSE	FALSE	FALSE	FALSE	FALSE	FALSE	FALSE	FALSE	FALSE	FALSE
LAVolume	normal	normal		normal	normal		65.82	-0.35					age 40-60	M	White	fair		Philips	TRUE	TRUE	TRUE	TRUE	FALSE	FALSE	TRUE	FALSE	FALSE	TRUE
LAVolume	abnormal	normal		mildly abnormal	normal		79.98	-23.97					age 40-60	M	White	technically difficult	Morbidly Obese	GE	TRUE	TRUE	TRUE	FALSE	FALSE	FALSE	FALSE	FALSE	FALSE	FALSE
LAVolume	normal	normal		normal	normal		34.65	5.31					age > 60	F	White	Not Found	Normal	Philips	FALSE	TRUE	TRUE	FALSE	FALSE	FALSE	FALSE	FALSE	FALSE	FALSE
LAVolume	normal	normal		normal	normal		44.64	-1.02					age < 40	M	Black or African American	good	Normal	Philips	FALSE	FALSE	TRUE	FALSE	FALSE	FALSE	FALSE	FALSE	TRUE	FALSE
LAVolume	normal	normal		normal	normal		35.53	3.06					age > 60	F	White	Not Found		Philips	TRUE	FALSE	TRUE	FALSE	FALSE	FALSE	FALSE	FALSE	FALSE	FALSE
LAVolume	normal	normal		normal	normal		57.29	4.59					age 40-60	M	Black or African American	Not Found		Philips	TRUE	FALSE	TRUE	FALSE	FALSE	FALSE	FALSE	FALSE	FALSE	TRUE
LAVolume	abnormal	normal		mildly abnormal	normal		60.06	-15.87					age > 60	M	Asian	Not Found	Normal	Philips	TRUE	TRUE	TRUE	FALSE	FALSE	FALSE	FALSE	FALSE	FALSE	FALSE
LAVolume	normal	normal		normal	normal		50.21	-1.57					age 40-60	M	White	Not Found	Normal	Philips	TRUE	FALSE	FALSE	FALSE	TRUE	FALSE	FALSE	FALSE	TRUE	TRUE
LAVolume	abnormal	abnormal		moderately abnormal	mildly abnormal		73.9	-4.19					age 40-60	F	Latinx	good	Overweight	Philips	FALSE	FALSE	FALSE	FALSE	FALSE	FALSE	FALSE	TRUE	TRUE	FALSE
LAVolume	normal	abnormal		normal	mildly abnormal		63.58	9.17					age > 60	M	White	fair	Overweight	Philips	FALSE	TRUE	TRUE	TRUE	TRUE	FALSE	FALSE	FALSE	FALSE	FALSE
LAVolume	abnormal	abnormal		mildly abnormal	mildly abnormal		81.32	2.64					age > 60	M	White	fair	Obese	Philips	TRUE	TRUE	FALSE	FALSE	TRUE	FALSE	FALSE	FALSE	FALSE	TRUE
LAVolume	normal	normal		normal	normal		46.15	-11.46					age 40-60	F	Unknown/Declined	Not Found	Obese	GE	FALSE	FALSE	TRUE	TRUE	FALSE	FALSE	FALSE	FALSE	FALSE	FALSE
LAVolume	normal	normal		normal	normal		39.12	-3.75					age > 60	F	White	fair	Obese	Philips	FALSE	FALSE	TRUE	FALSE	FALSE	FALSE	FALSE	TRUE	FALSE	FALSE
LAVolume	normal	normal		normal	normal		38.43	-9.13					age > 60	F	Asian	Not Found	Normal	Philips	FALSE	TRUE	FALSE	FALSE	FALSE	TRUE	FALSE	TRUE	FALSE	FALSE
LAVolume	normal	normal		normal	normal		55.7	1.12					age 40-60	M	White	good	Overweight	Philips	FALSE	TRUE	FALSE	FALSE	FALSE	FALSE	FALSE	FALSE	FALSE	FALSE
LAVolume	abnormal	abnormal		severely abnormal	severely abnormal		79.52	1.04					age 40-60	F	Other	Not Found	Normal	Philips	FALSE	FALSE	FALSE	TRUE	TRUE	FALSE	FALSE	FALSE	FALSE	TRUE
LAVolume	normal	abnormal		normal	mildly abnormal		67.36	18.73					age > 60	F	White	fair	Overweight	Philips	FALSE	FALSE	TRUE	FALSE	FALSE	FALSE	FALSE	FALSE	FALSE	FALSE
LAVolume	normal	normal		normal	normal		69.85	1.7					age > 60	M	White	fair	Overweight	Philips	TRUE	FALSE	TRUE	TRUE	FALSE	FALSE	TRUE	FALSE	FALSE	FALSE
LAVolume	normal	abnormal		normal	mildly abnormal		54	14					age > 60	F	White	Not Found	Overweight	Philips	TRUE	TRUE	TRUE	TRUE	FALSE	FALSE	FALSE	FALSE	FALSE	TRUE
LAVolume	abnormal	abnormal		mildly abnormal	mildly abnormal		66.28	-5.42					age 40-60	F	Latinx	Not Found	Obese	Philips	FALSE	FALSE	TRUE	TRUE	FALSE	FALSE	TRUE	FALSE	FALSE	FALSE
LAVolume	abnormal	abnormal		severely abnormal	severely abnormal		129.51	-20.97					age > 60	F	White	Not Found	Low	Philips	TRUE	TRUE	FALSE	FALSE	FALSE	FALSE	FALSE	TRUE	FALSE	TRUE
LAVolume	normal	normal		normal	normal		67.01	-1.97					age > 60	M	White	fair	Overweight	Philips	TRUE	FALSE	TRUE	TRUE	TRUE	FALSE	FALSE	FALSE	FALSE	FALSE
LAVolume	normal	normal		normal	normal		42.53	-22.92					age 40-60	F	Black or African American	technically difficult	Morbidly Obese	Philips	FALSE	FALSE	TRUE	FALSE	FALSE	FALSE	FALSE	FALSE	FALSE	FALSE
LAVolume	abnormal	abnormal		moderately abnormal	moderately abnormal		61.45	-0.19					age > 60	F	White	Not Found	Normal	GE	FALSE	TRUE	TRUE	TRUE	FALSE	FALSE	FALSE	FALSE	FALSE	FALSE
LAVolume	normal	normal		normal	normal		50.13	0.27					age > 60	M	White	Not Found	Overweight	Philips	FALSE	FALSE	TRUE	TRUE	FALSE	FALSE	FALSE	FALSE	FALSE	FALSE
LAVolume	normal	normal		normal	normal		33.16	0.33					age 40-60	F	White	good	Overweight	Philips	FALSE	FALSE	TRUE	FALSE	FALSE	FALSE	FALSE	FALSE	FALSE	FALSE
LAVolume	normal	abnormal		normal	mildly abnormal		55.94	9.88					age > 60	F	White	Not Found		Philips	FALSE	FALSE	FALSE	FALSE	FALSE	FALSE	FALSE	TRUE	FALSE	FALSE
LAVolume	normal	normal		normal	normal		45.85	-10.28					age 40-60	M	White	Not Found		Philips	TRUE	FALSE	TRUE	FALSE	FALSE	FALSE	FALSE	FALSE	FALSE	FALSE
LAVolume	normal	normal		normal	normal		34.5	-0.99					age 40-60	F	White	fair	Normal	Philips	FALSE	FALSE	FALSE	FALSE	FALSE	FALSE	FALSE	FALSE	FALSE	FALSE
LAVolume	normal	normal		normal	normal		51.25	0.5					age 40-60	F	Black or African American	fair		Philips	FALSE	TRUE	TRUE	FALSE	FALSE	FALSE	FALSE	FALSE	FALSE	FALSE
LAVolume	abnormal	abnormal		severely abnormal	severely abnormal		101.09	8.18					age > 60	F	Black or African American	fair	Overweight	Philips	TRUE	FALSE	TRUE	FALSE	FALSE	FALSE	FALSE	FALSE	FALSE	FALSE
LAVolume	normal	normal		normal	normal		45.88	-8.23					age > 60	F	Asian	Not Found	Normal	Philips	FALSE	FALSE	TRUE	FALSE	FALSE	FALSE	FALSE	FALSE	FALSE	FALSE
LAVolume	abnormal	normal		mildly abnormal	normal		63.16	-29.66					age > 60	M	White	fair	Normal	Philips	TRUE	FALSE	TRUE	FALSE	FALSE	FALSE	FALSE	FALSE	FALSE	TRUE
LAVolume	normal	normal		normal	normal		46.7	1.4					age 40-60	F	White	Not Found	Overweight	Philips	TRUE	FALSE	TRUE	FALSE	FALSE	FALSE	FALSE	FALSE	FALSE	FALSE
LAVolume	abnormal	abnormal		moderately abnormal	moderately abnormal		80.62	-0.73					age 40-60	M	Asian	good	Overweight	Philips	TRUE	FALSE	FALSE	FALSE	TRUE	FALSE	FALSE	FALSE	FALSE	FALSE
LAVolume	normal	normal		normal	normal		60.55	9.1					age > 60	F	White	fair	Obese	Philips	TRUE	FALSE	TRUE	FALSE	FALSE	FALSE	FALSE	TRUE	FALSE	FALSE
LAVolume	normal	normal		normal	normal		57.65	6.18					age > 60	M	White	fair		Philips	FALSE	FALSE	TRUE	FALSE	FALSE	FALSE	FALSE	FALSE	FALSE	FALSE
LAVolume	normal	normal		normal	normal		26.42	2.95					age > 60	F	White	fair	Overweight	Philips	FALSE	FALSE	TRUE	TRUE	FALSE	FALSE	FALSE	FALSE	FALSE	TRUE
LAVolume	abnormal	abnormal		moderately abnormal	severely abnormal		87.46	20.93					age 40-60	M	Black or African American	Not Found		Philips	FALSE	FALSE	FALSE	FALSE	FALSE	FALSE	FALSE	FALSE	FALSE	FALSE
LAVolume	abnormal	abnormal		moderately abnormal	moderately abnormal		74.5	1.49					age > 60	F	White	good	Normal	Philips	TRUE	FALSE	TRUE	TRUE	TRUE	FALSE	FALSE	FALSE	FALSE	TRUE
LAVolume	normal	normal		normal	normal		43.45	0.9					age > 60	F	White	fair	Normal	Philips	FALSE	FALSE	TRUE	FALSE	FALSE	FALSE	FALSE	TRUE	FALSE	FALSE
LAVolume	abnormal	abnormal		severely abnormal	severely abnormal		125.38	-7.23					age 40-60	F	Black or African American	Not Found		Philips	TRUE	TRUE	TRUE	TRUE	FALSE	FALSE	TRUE	FALSE	FALSE	FALSE
LAVolume	abnormal	abnormal		mildly abnormal	mildly abnormal		72.83	0.63					age > 60	F	White	good	Obese	Philips	FALSE	TRUE	TRUE	TRUE	FALSE	FALSE	FALSE	FALSE	TRUE	FALSE
LAVolume	normal	normal		normal	normal		31.76	-12.46					age > 60	M	White	poor	Normal	Philips	TRUE	FALSE	TRUE	FALSE	FALSE	FALSE	FALSE	FALSE	FALSE	FALSE
LAVolume	abnormal	abnormal		mildly abnormal	mildly abnormal		64.92	-6.14					age 40-60	F	White	good	Normal	Philips	FALSE	FALSE	FALSE	FALSE	FALSE	FALSE	FALSE	FALSE	FALSE	FALSE
LAVolume	normal	normal		normal	normal		46.12	0.25					age 40-60	M	White	Not Found	Obese	Philips	FALSE	FALSE	FALSE	FALSE	FALSE	FALSE	FALSE	FALSE	FALSE	FALSE
LAVolume	normal	normal		normal	normal		50.2	-1.59					age 40-60	M	White	Not Found	Overweight	Philips	FALSE	FALSE	TRUE	FALSE	FALSE	FALSE	FALSE	FALSE	FALSE	FALSE
LAVolume	normal	normal		normal	normal		50.53	-4.99					age 40-60	F	White	good	Overweight	Philips	TRUE	TRUE	TRUE	FALSE	FALSE	TRUE	FALSE	TRUE	FALSE	FALSE
LAVolume	abnormal	normal		moderately abnormal	normal		80.12	-20.91					age > 60	M	White	Not Found	Overweight	GE	TRUE	TRUE	TRUE	TRUE	FALSE	FALSE	FALSE	FALSE	FALSE	FALSE
LAVolume	normal	normal		normal	normal		48.13	-1.72					age 40-60	F	Other	Not Found	Overweight	Philips	FALSE	FALSE	FALSE	FALSE	FALSE	FALSE	FALSE	FALSE	FALSE	FALSE
LAVolume	normal	normal		normal	normal		39.69	-8.6					age > 60	F	Asian	Not Found	Overweight	Philips	FALSE	FALSE	TRUE	TRUE	FALSE	FALSE	FALSE	TRUE	FALSE	FALSE
LAVolume	normal	normal		normal	normal		35.84	-8.9					age 40-60	M	Latinx	Not Found	Obese	GE	FALSE	FALSE	FALSE	FALSE	FALSE	FALSE	FALSE	FALSE	FALSE	FALSE
LAVolume	abnormal	normal		moderately abnormal	normal		70.14	-22.55					age > 60	M	White	fair	Normal	GE	TRUE	FALSE	TRUE	FALSE	FALSE	FALSE	FALSE	FALSE	FALSE	FALSE
LAVolume	abnormal	abnormal		moderately abnormal	severely abnormal		92.7	17.41					age > 60	M	Black or African American	Not Found		Philips	TRUE	TRUE	TRUE	TRUE	FALSE	TRUE	TRUE	TRUE	FALSE	TRUE
LAVolume	normal	normal		normal	normal		33.64	-0.67					age > 60	M	White	good	Normal	Philips	FALSE	FALSE	FALSE	FALSE	FALSE	FALSE	FALSE	FALSE	FALSE	FALSE
LAVolume	normal	normal		normal	normal		65.92	-4.14					age > 60	M	White	Not Found		Philips	TRUE	FALSE	TRUE	FALSE	FALSE	FALSE	FALSE	FALSE	FALSE	FALSE
LAVolume	normal	normal		normal	normal		52.97	2.95					age > 60	M	White	technically difficult	Obese	Philips	FALSE	FALSE	TRUE	TRUE	FALSE	FALSE	FALSE	FALSE	FALSE	FALSE
LAVolume	normal	normal		normal	normal		58.32	0.64					age < 40	M	White	good	Normal	Philips	FALSE	FALSE	FALSE	FALSE	TRUE	FALSE	FALSE	FALSE	FALSE	FALSE
LAVolume	abnormal	abnormal		moderately abnormal	moderately abnormal		77.05	-1.22					age 40-60	F	White	Not Found		GE	FALSE	TRUE	TRUE	FALSE	FALSE	FALSE	TRUE	FALSE	FALSE	FALSE
LAVolume	abnormal	abnormal		moderately abnormal	moderately abnormal		85.05	6.11					age > 60	M	White	Not Found		Philips	TRUE	TRUE	TRUE	TRUE	FALSE	FALSE	FALSE	FALSE	FALSE	TRUE
LAVolume	abnormal	abnormal		severely abnormal	severely abnormal		118.57	-6.84					age > 60	M	White	Not Found	Overweight	Philips	TRUE	FALSE	TRUE	FALSE	TRUE	FALSE	FALSE	FALSE	FALSE	FALSE
LAVolume	normal	normal		normal	normal		54.22	1.18					age 40-60	M	Latinx	fair	Overweight	Philips	FALSE	FALSE	FALSE	FALSE	FALSE	FALSE	FALSE	FALSE	FALSE	FALSE
LAVolume	abnormal	abnormal		mildly abnormal	mildly abnormal		65.11	0.23					age > 60	F	White	Not Found	Overweight	Philips	FALSE	FALSE	FALSE	FALSE	FALSE	FALSE	FALSE	FALSE	FALSE	FALSE
LAVolume	normal	normal		normal	normal		70.16	-3.66					age > 60	M	White	fair	Obese	Philips	FALSE	FALSE	FALSE	TRUE	TRUE	FALSE	FALSE	FALSE	FALSE	TRUE
LAVolume	normal	normal		normal	normal		26.1	-19.79					age > 60	F	Latinx	technically difficult		Philips	TRUE	FALSE	TRUE	FALSE	FALSE	FALSE	FALSE	FALSE	FALSE	FALSE
LAVolume	normal	normal		normal	normal		56.05	0.1					age 40-60	M	Other	good		Philips	FALSE	FALSE	FALSE	FALSE	FALSE	FALSE	FALSE	TRUE	TRUE	FALSE
LAVolume	normal	normal		normal	normal		36.32	11.66					age < 40	F	White	Not Found	Obese	Philips	FALSE	FALSE	FALSE	FALSE	FALSE	FALSE	FALSE	FALSE	FALSE	TRUE
LAVolume	normal	normal		normal	normal		32.38	6.77					age > 60	F	White	Not Found		Philips	FALSE	FALSE	FALSE	FALSE	FALSE	FALSE	FALSE	FALSE	FALSE	FALSE
LAVolume	normal	normal		normal	normal		38.9	-4.19					age > 60	F	Asian	fair		Philips	FALSE	FALSE	TRUE	TRUE	FALSE	FALSE	FALSE	FALSE	FALSE	FALSE
LAVolume	abnormal	abnormal		severely abnormal	severely abnormal		144.7	-26.58					age > 60	F	Asian	fair	Low	Philips	TRUE	TRUE	TRUE	FALSE	TRUE	FALSE	FALSE	FALSE	FALSE	FALSE
LAVolume	abnormal	abnormal		mildly abnormal	moderately abnormal		86.42	14.85					age > 60	M	White	fair	Normal	Philips	TRUE	FALSE	TRUE	TRUE	FALSE	FALSE	FALSE	FALSE	FALSE	FALSE
LAVolume	normal	normal		normal	normal		38.99	17.99					age 40-60	F	Latinx	fair	Morbidly Obese	Philips	FALSE	FALSE	TRUE	FALSE	FALSE	FALSE	FALSE	FALSE	FALSE	FALSE
LAVolume	normal	normal		normal	normal		48.84	-4.3					age > 60	F	White	Not Found		Philips	FALSE	FALSE	TRUE	FALSE	FALSE	FALSE	FALSE	FALSE	FALSE	FALSE
LAVolume	normal	normal		normal	normal		38.82	3.64					age > 60	F	Asian	good	Normal	Philips	FALSE	FALSE	FALSE	FALSE	FALSE	FALSE	FALSE	FALSE	FALSE	FALSE
LAVolume	normal	abnormal		normal	moderately abnormal		62.29	34.27					age > 60	F	White	good	Normal	Philips	TRUE	FALSE	TRUE	FALSE	FALSE	FALSE	FALSE	FALSE	FALSE	FALSE
LAVolume	normal	normal		normal	normal		53.33	0.66					age > 60	M	Asian	fair	Normal	Philips	FALSE	FALSE	TRUE	FALSE	FALSE	FALSE	FALSE	FALSE	FALSE	FALSE
LAVolume	abnormal	abnormal		mildly abnormal	moderately abnormal		87.62	12.87					age > 60	M	White	fair	Overweight	Philips	FALSE	FALSE	FALSE	FALSE	FALSE	FALSE	FALSE	FALSE	FALSE	FALSE
LAVolume	normal	normal		normal	normal		54.65	-4.85					age 40-60	M	Black or African American	good	Normal	Philips	FALSE	FALSE	FALSE	FALSE	FALSE	FALSE	FALSE	FALSE	FALSE	FALSE
LAVolume	normal	normal		normal	normal		60.71	18.72					age > 60	M	Latinx	good	Obese	GE	TRUE	FALSE	TRUE	TRUE	FALSE	FALSE	FALSE	FALSE	FALSE	FALSE
LAVolume	normal	normal		normal	normal		43.88	8.28					age 40-60	F	Other	Not Found	Overweight	Philips	FALSE	FALSE	FALSE	FALSE	FALSE	FALSE	FALSE	FALSE	FALSE	FALSE
LAVolume	abnormal	abnormal		severely abnormal	severely abnormal		98.95	15.9					age > 60	F	Asian	Not Found		Philips	FALSE	TRUE	TRUE	FALSE	FALSE	FALSE	FALSE	TRUE	FALSE	FALSE
LAVolume	abnormal	normal		mildly abnormal	normal		68.49	-4.2					age 40-60	M	Black or African American	fair	Low	GE	FALSE	FALSE	TRUE	FALSE	TRUE	FALSE	FALSE	FALSE	FALSE	FALSE
LAVolume	normal	normal		normal	normal		80.49	-2.85					age 40-60	M	Latinx	fair	Obese	Philips	FALSE	TRUE	TRUE	TRUE	FALSE	FALSE	TRUE	FALSE	FALSE	TRUE
LAVolume	normal	normal		normal	normal		22.81	0.26					age < 40	F	Black or African American	technically difficult	Morbidly Obese	Philips	FALSE	TRUE	TRUE	FALSE	FALSE	FALSE	FALSE	TRUE	FALSE	FALSE
LAVolume	normal	normal		normal	normal		29.77	-4.44					age > 60	F	Latinx	good		Philips	FALSE	FALSE	FALSE	FALSE	FALSE	FALSE	FALSE	FALSE	FALSE	FALSE
LAVolume	normal	normal		normal	normal		23.04	-13.9					age 40-60	M	Asian	Not Found	Normal	Philips	FALSE	FALSE	FALSE	FALSE	FALSE	FALSE	FALSE	FALSE	FALSE	FALSE
LAVolume	abnormal	abnormal		severely abnormal	severely abnormal		117.21	-3.57					age 40-60	M	White	fair	Overweight	Philips	TRUE	TRUE	TRUE	FALSE	TRUE	FALSE	FALSE	TRUE	FALSE	FALSE
LAVolume	normal	normal		normal	normal		44.98	24.4					age < 40	F	Asian	good	Normal	Philips	FALSE	FALSE	FALSE	FALSE	FALSE	FALSE	FALSE	FALSE	FALSE	FALSE
LAVolume	normal	normal		normal	normal		62.63	-1.11					age 40-60	F	White	fair	Morbidly Obese	Philips	TRUE	TRUE	TRUE	TRUE	FALSE	FALSE	FALSE	FALSE	FALSE	TRUE
LAVolume	normal	normal		normal	normal		41.29	-0.03					age > 60	M	Latinx	fair		Philips	FALSE	FALSE	TRUE	FALSE	FALSE	FALSE	FALSE	FALSE	FALSE	FALSE
LAVolume	abnormal	abnormal		mildly abnormal	mildly abnormal		79	-1.04					age > 60	M	White	Not Found	Normal	Philips	TRUE	FALSE	FALSE	TRUE	TRUE	FALSE	FALSE	FALSE	FALSE	FALSE
LAVolume	normal	normal		normal	normal		39.26	-6.97					age 40-60	F	Asian	good	Normal	Philips	FALSE	FALSE	FALSE	FALSE	FALSE	FALSE	FALSE	FALSE	FALSE	FALSE
LAVolume	normal	abnormal		normal	mildly abnormal		91.43	16.02					age < 40	M	Unknown/Declined	fair	Overweight	Philips	FALSE	FALSE	FALSE	FALSE	FALSE	FALSE	FALSE	FALSE	FALSE	FALSE
LAVolume	abnormal	abnormal		severely abnormal	severely abnormal		80.69	21.39					age > 60	F	White	fair	Normal	Philips	TRUE	TRUE	TRUE	FALSE	FALSE	FALSE	FALSE	FALSE	FALSE	TRUE
LAVolume	normal	normal		normal	normal		58.63	-4.62					age > 60	M	White	good	Overweight	Philips	FALSE	FALSE	TRUE	FALSE	FALSE	FALSE	FALSE	FALSE	TRUE	FALSE
LAVolume	normal	normal		normal	normal		15.59	-1.37					age > 60	M	White	fair	Normal	GE	FALSE	FALSE	TRUE	FALSE	FALSE	FALSE	FALSE	FALSE	FALSE	FALSE
LAVolume	normal	normal		normal	normal		48.48	2.96					age 40-60	F	White	Not Found		Philips	FALSE	FALSE	TRUE	FALSE	FALSE	FALSE	FALSE	TRUE	FALSE	FALSE
LAVolume	normal	normal		normal	normal		43.28	0.8					age > 60	M	White	good	Normal	Philips	FALSE	FALSE	TRUE	TRUE	FALSE	FALSE	FALSE	FALSE	FALSE	FALSE
LAVolume	normal	normal		normal	normal		38.73	-25.81					age 40-60	F	Black or African American	fair	Overweight	Philips	FALSE	TRUE	TRUE	TRUE	FALSE	FALSE	FALSE	TRUE	FALSE	FALSE
LAVolume	normal	normal		normal	normal		53.63	1.27					age < 40	M	White	Not Found		Philips	FALSE	FALSE	FALSE	FALSE	FALSE	FALSE	FALSE	FALSE	FALSE	FALSE
LAVolume	normal	normal		normal	normal		48.3	2.61					age 40-60	M	Asian	Not Found		Philips	FALSE	TRUE	TRUE	FALSE	FALSE	FALSE	FALSE	FALSE	FALSE	FALSE
LAVolume	normal	normal		normal	normal		62.77	-0.44					age > 60	M	White	fair		Philips	TRUE	FALSE	TRUE	FALSE	FALSE	FALSE	FALSE	FALSE	FALSE	FALSE
LAVolume	normal	normal		normal	normal		58.64	1.29					age > 60	F	White	good		Philips	FALSE	FALSE	TRUE	FALSE	FALSE	FALSE	FALSE	FALSE	FALSE	FALSE
LAVolume	normal	normal		normal	normal		80.93	3.86					age < 40	M	White	fair	Obese	Philips	TRUE	FALSE	TRUE	FALSE	FALSE	FALSE	FALSE	FALSE	FALSE	TRUE
LAVolume	abnormal	normal		mildly abnormal	normal		52.84	-2.31					age > 60	F	Asian	good		Philips	TRUE	FALSE	TRUE	TRUE	FALSE	FALSE	FALSE	FALSE	FALSE	FALSE
LAVolume	abnormal	abnormal		mildly abnormal	mildly abnormal		72.32	-1.7					age < 40	F	Other	Not Found	Obese	GE	FALSE	FALSE	FALSE	FALSE	FALSE	FALSE	FALSE	FALSE	FALSE	FALSE
LAVolume	normal	normal		normal	normal		50.33	-10.88					age < 40	F	Unknown/Declined	good	Normal	GE	FALSE	FALSE	FALSE	FALSE	FALSE	FALSE	FALSE	FALSE	FALSE	FALSE
LAVolume	normal	normal		normal	normal		66.55	22.03					age > 60	M	White	Not Found	Overweight	GE	FALSE	FALSE	FALSE	FALSE	FALSE	FALSE	FALSE	FALSE	FALSE	FALSE
LAVolume	abnormal	normal		mildly abnormal	normal		64.43	-15.12					age > 60	M	White	Not Found	Normal	Philips	FALSE	FALSE	FALSE	FALSE	FALSE	FALSE	FALSE	FALSE	TRUE	FALSE
LAVolume	normal	abnormal		normal	mildly abnormal		54.72	21.44					age > 60	F	Latinx	fair	Obese	Philips	FALSE	FALSE	TRUE	TRUE	FALSE	FALSE	FALSE	FALSE	FALSE	FALSE
LAVolume	normal	normal		normal	normal		49.35	-19.29					age > 60	F	Black or African American	Not Found	Overweight	Philips	TRUE	FALSE	TRUE	FALSE	FALSE	FALSE	FALSE	FALSE	FALSE	FALSE
LAVolume	normal	normal		normal	normal		37.53	1.07					age 40-60	M	White	Not Found	Normal	Philips	FALSE	TRUE	FALSE	FALSE	FALSE	FALSE	FALSE	FALSE	FALSE	FALSE
LAVolume	normal	normal		normal	normal		43.42	-9.14					age 40-60	M	Other	Not Found	Normal	Philips	FALSE	FALSE	TRUE	TRUE	FALSE	FALSE	FALSE	FALSE	FALSE	FALSE
LAVolume	normal	normal		normal	normal		52.63	-15.14					age 40-60	M	Asian	fair	Overweight	Philips	FALSE	TRUE	FALSE	TRUE	TRUE	FALSE	FALSE	FALSE	FALSE	TRUE
LAVolume	normal	normal		normal	normal		36.59	-4.42					age < 40	F	Latinx	good	Normal	GE	FALSE	FALSE	FALSE	FALSE	FALSE	FALSE	FALSE	FALSE	FALSE	FALSE
LAVolume	normal	normal		normal	normal		48.58	1.17					age < 40	M	Latinx	fair	Normal	Philips	FALSE	FALSE	TRUE	FALSE	FALSE	FALSE	FALSE	FALSE	FALSE	FALSE
LAVolume	normal	normal		normal	normal		66.89	-8.2					age 40-60	F	Black or African American	Not Found	Obese	Philips	TRUE	TRUE	TRUE	FALSE	FALSE	FALSE	FALSE	FALSE	FALSE	FALSE
LAVolume	abnormal	abnormal		moderately abnormal	moderately abnormal		85.12	-5.75					age > 60	M	Black or African American	Not Found	Overweight	Philips	FALSE	TRUE	TRUE	FALSE	TRUE	FALSE	FALSE	FALSE	FALSE	TRUE
LAVolume	normal	normal		normal	normal		37.93	3.87					age 40-60	F	Other	good		Philips	FALSE	FALSE	FALSE	FALSE	FALSE	FALSE	FALSE	FALSE	FALSE	FALSE
LAVolume	normal	normal		normal	normal		37.8	1.6					age 40-60	M	Latinx	fair		Philips	FALSE	FALSE	FALSE	FALSE	FALSE	FALSE	FALSE	FALSE	FALSE	FALSE
LAVolume	abnormal	abnormal		mildly abnormal	mildly abnormal		75.65	-4.69					age > 60	M	White	fair		Philips	TRUE	FALSE	TRUE	FALSE	FALSE	FALSE	FALSE	FALSE	FALSE	FALSE
LAVolume	normal	normal		normal	normal		23.81	-1.79					age > 60	F	Asian	good		GE	FALSE	FALSE	FALSE	FALSE	FALSE	FALSE	FALSE	TRUE	FALSE	FALSE
LAVolume	normal	normal		normal	normal		43.98	5.96					age < 40	M	White	Not Found	Overweight	Philips	FALSE	FALSE	FALSE	FALSE	FALSE	FALSE	FALSE	FALSE	FALSE	FALSE
LAVolume	normal	abnormal		normal	mildly abnormal		70.46	12.92					age > 60	M	White	good		Philips	FALSE	FALSE	TRUE	FALSE	FALSE	FALSE	FALSE	FALSE	FALSE	FALSE
LAVolume	abnormal	abnormal		moderately abnormal	mildly abnormal		76.11	-9.66					age > 60	M	Asian	fair	Overweight	Philips	FALSE	FALSE	FALSE	FALSE	FALSE	FALSE	FALSE	FALSE	FALSE	FALSE
LAVolume	normal	normal		normal	normal		45.63	-8.73					age > 60	M	Asian	good	Normal	Philips	FALSE	FALSE	TRUE	FALSE	TRUE	FALSE	FALSE	FALSE	FALSE	FALSE
LAVolume	abnormal	abnormal		severely abnormal	severely abnormal		98.04	0.08					age > 60	M	White	Not Found	Normal	Philips	TRUE	FALSE	TRUE	TRUE	FALSE	FALSE	FALSE	FALSE	FALSE	FALSE
LAVolume	normal	abnormal		normal	mildly abnormal		47.98	8					age 40-60	F	Asian	good	Overweight	Philips	FALSE	FALSE	FALSE	FALSE	FALSE	FALSE	FALSE	FALSE	FALSE	FALSE
LAVolume	normal	normal		normal	normal		60.19	-1.61					age < 40	M	White	fair		Philips	FALSE	FALSE	TRUE	FALSE	FALSE	FALSE	FALSE	FALSE	FALSE	FALSE
LAVolume	abnormal	abnormal		mildly abnormal	mildly abnormal		71.53	4.06					age > 60	M	White	good	Normal	Philips	TRUE	FALSE	TRUE	TRUE	FALSE	FALSE	FALSE	FALSE	FALSE	TRUE
LAVolume	normal	normal		normal	normal		31.59	5.18					age 40-60	F	Asian	Not Found	Normal	Philips	FALSE	FALSE	TRUE	FALSE	FALSE	FALSE	FALSE	FALSE	FALSE	FALSE
LAVolume	normal	abnormal		normal	mildly abnormal		47.39	17.26					age > 60	F	Asian	good	Low	Philips	FALSE	FALSE	TRUE	TRUE	FALSE	FALSE	FALSE	FALSE	FALSE	FALSE
LAVolume	normal	normal		normal	normal		53.95	-14.09					age 40-60	F	White	fair	Overweight	Philips	FALSE	TRUE	FALSE	FALSE	FALSE	FALSE	FALSE	FALSE	FALSE	FALSE
LAVolume	normal	normal		normal	normal		42.64	-4.71					age 40-60	M	White	fair		Philips	FALSE	TRUE	TRUE	TRUE	FALSE	FALSE	FALSE	FALSE	FALSE	FALSE
LAVolume	normal	normal		normal	normal		68.31	-15.27					age > 60	M	White	fair	Obese	GE	FALSE	FALSE	TRUE	TRUE	FALSE	FALSE	FALSE	FALSE	FALSE	TRUE
LAVolume	normal	normal		normal	normal		32.73	-2.87					age > 60	M	Other	good	Normal	Philips	TRUE	FALSE	TRUE	FALSE	FALSE	FALSE	FALSE	FALSE	FALSE	FALSE
LAVolume	normal	normal		normal	normal		49.74	-0.5					age > 60	F	White	good	Normal	Philips	FALSE	FALSE	FALSE	FALSE	FALSE	FALSE	FALSE	FALSE	FALSE	FALSE
LAVolume	abnormal	abnormal		mildly abnormal	mildly abnormal		81.55	9.1					age > 60	M	White	Not Found		Philips	FALSE	FALSE	FALSE	FALSE	FALSE	FALSE	FALSE	FALSE	FALSE	TRUE
LAVolume	normal	normal		normal	normal		34.06	-1.2					age 40-60	F	White	good	Normal	Philips	FALSE	FALSE	FALSE	FALSE	FALSE	FALSE	FALSE	FALSE	FALSE	FALSE
LAVolume	normal	normal		normal	normal		48.78	-30.42					age 40-60	F	White	fair	Morbidly Obese	Philips	TRUE	TRUE	TRUE	TRUE	FALSE	FALSE	FALSE	FALSE	FALSE	TRUE
LAVolume	abnormal	abnormal		mildly abnormal	mildly abnormal		60.12	-1.75					age > 60	M	Asian	Not Found	Normal	Philips	FALSE	TRUE	FALSE	FALSE	FALSE	FALSE	FALSE	FALSE	FALSE	FALSE
LAVolume	normal	abnormal		normal	mildly abnormal		63.02	8.04					age > 60	F	White	fair		Philips	TRUE	FALSE	TRUE	FALSE	FALSE	FALSE	FALSE	FALSE	FALSE	FALSE
LAVolume	normal	normal		normal	normal		47.11	-0.54					age > 60	M	White	good	Normal	Philips	FALSE	FALSE	FALSE	FALSE	TRUE	FALSE	FALSE	FALSE	FALSE	FALSE
LAVolume	abnormal	abnormal		severely abnormal	severely abnormal		110	5.96					age > 60	M	White	fair	Overweight	Philips	FALSE	FALSE	TRUE	FALSE	FALSE	FALSE	FALSE	FALSE	FALSE	FALSE
LAVolume	normal	normal		normal	normal		34.66	2.39					age > 60	F	White	fair		Philips	FALSE	FALSE	TRUE	FALSE	FALSE	FALSE	FALSE	FALSE	FALSE	FALSE
LAVolume	abnormal	abnormal		moderately abnormal	moderately abnormal		72.72	-3.44					age > 60	M	Asian	fair		Philips	TRUE	TRUE	TRUE	FALSE	TRUE	FALSE	FALSE	FALSE	FALSE	FALSE
LAVolume	normal	abnormal		normal	mildly abnormal		57.23	0.46					age 40-60	F	Asian	fair	Normal	Philips	FALSE	FALSE	FALSE	FALSE	FALSE	FALSE	FALSE	FALSE	FALSE	FALSE
LAVolume	normal	normal		normal	normal		46.58	-20.82					age > 60	F	White	fair	Normal	Philips	TRUE	FALSE	TRUE	FALSE	TRUE	TRUE	FALSE	FALSE	FALSE	FALSE
LAVolume	abnormal	abnormal		mildly abnormal	moderately abnormal		84.59	9.19					age > 60	F	Latinx	poor	Obese	Philips	FALSE	TRUE	TRUE	TRUE	TRUE	FALSE	FALSE	FALSE	FALSE	FALSE
LAVolume	abnormal	normal		moderately abnormal	normal		55.94	-14.27					age 40-60	F	Asian	good	Normal	Philips	FALSE	FALSE	TRUE	FALSE	FALSE	FALSE	FALSE	FALSE	FALSE	FALSE
LAVolume	normal	abnormal		normal	mildly abnormal		54.82	9.64					age > 60	F	White	fair	Normal	Philips	FALSE	TRUE	TRUE	TRUE	FALSE	FALSE	FALSE	FALSE	FALSE	FALSE
LAVolume	normal	normal		normal	normal		42.43	-11.12					age > 60	M	White	Not Found	Normal	Philips	TRUE	FALSE	FALSE	FALSE	FALSE	FALSE	FALSE	FALSE	FALSE	FALSE
LAVolume	normal	normal		normal	normal		59.41	-19.17					age > 60	M	White	fair	Obese	Philips	FALSE	FALSE	TRUE	TRUE	FALSE	FALSE	FALSE	FALSE	FALSE	FALSE
LAVolume	normal	normal		normal	normal		44.29	4.58					age 40-60	M	White	Not Found	Overweight	Philips	FALSE	FALSE	TRUE	FALSE	FALSE	FALSE	FALSE	TRUE	FALSE	FALSE
LAVolume	normal	normal		normal	normal		43.38	8.77					age < 40	M	White	Not Found	Normal	Philips	FALSE	FALSE	FALSE	FALSE	FALSE	FALSE	FALSE	FALSE	FALSE	FALSE
LAVolume	normal	normal		normal	normal		37.23	2.46					age < 40	M	Unknown/Declined	good	Low	Philips	FALSE	FALSE	FALSE	FALSE	FALSE	FALSE	FALSE	FALSE	FALSE	FALSE
LAVolume	normal	normal		normal	normal		26.17	-7.65					age < 40	F	White	Not Found	Low	Philips	FALSE	TRUE	TRUE	FALSE	FALSE	FALSE	FALSE	FALSE	FALSE	FALSE
LAVolume	normal	normal		normal	normal		60.52	1.05					age 40-60	M	White	Not Found		Philips	FALSE	TRUE	FALSE	FALSE	FALSE	FALSE	FALSE	FALSE	FALSE	FALSE
LAVolume	normal	normal		normal	normal		32.34	-3.31					age > 60	M	Latinx	fair	Obese	Philips	TRUE	TRUE	TRUE	TRUE	FALSE	FALSE	TRUE	FALSE	FALSE	TRUE
LAVolume	normal	normal		normal	normal		71	6					age 40-60	M	White	Not Found	Obese	Philips	FALSE	FALSE	FALSE	FALSE	FALSE	FALSE	FALSE	TRUE	FALSE	FALSE
LAVolume	normal	normal		normal	normal		39.74	-9.9					age > 60	M	Latinx	fair	Obese	GE	FALSE	FALSE	TRUE	FALSE	FALSE	FALSE	FALSE	FALSE	FALSE	FALSE
LAVolume	normal	normal		normal	normal		28.55	5.11					age < 40	F	White	Not Found	Obese	Philips	FALSE	FALSE	FALSE	FALSE	FALSE	FALSE	FALSE	FALSE	FALSE	FALSE
LAVolume	normal	normal		normal	normal		63.86	6.71					age 40-60	M	Latinx	good	Obese	GE	FALSE	FALSE	FALSE	FALSE	FALSE	FALSE	FALSE	FALSE	FALSE	FALSE
LAVolume	normal	normal		normal	normal		31.62	-12.75					age > 60	F	Asian	Not Found	Normal	Philips	TRUE	FALSE	TRUE	FALSE	FALSE	FALSE	FALSE	FALSE	FALSE	FALSE
LAVolume	normal	normal		normal	normal		57.15	-7.49					age 40-60	M	Asian	good	Normal	Philips	FALSE	TRUE	TRUE	FALSE	FALSE	FALSE	FALSE	FALSE	FALSE	FALSE
LAVolume	normal	normal		normal	normal		59.83	5.66					age < 40	F	Other	Not Found	Obese	Philips	TRUE	TRUE	TRUE	FALSE	FALSE	FALSE	FALSE	FALSE	FALSE	FALSE
LAVolume	normal	normal		normal	normal		48.94	-2.69					age > 60	F	White	Not Found	Overweight	GE	FALSE	FALSE	FALSE	FALSE	FALSE	FALSE	FALSE	FALSE	FALSE	TRUE
LAVolume	normal	normal		normal	normal		59.41	10.82					age > 60	F	White	fair	Overweight	Philips	FALSE	FALSE	FALSE	TRUE	FALSE	FALSE	FALSE	FALSE	FALSE	FALSE
LAVolume	normal	normal		normal	normal		44.92	-17.65					age 40-60	F	White	fair	Obese	Philips	FALSE	FALSE	FALSE	FALSE	FALSE	FALSE	FALSE	FALSE	FALSE	FALSE
LAVolume	abnormal	normal		mildly abnormal	normal		52.59	-8.7					age > 60	F	Asian	Not Found	Normal	GE	FALSE	FALSE	FALSE	FALSE	FALSE	TRUE	FALSE	FALSE	FALSE	FALSE
LAVolume	abnormal	abnormal		moderately abnormal	moderately abnormal		84.6	5.2					age > 60	M	Asian	Not Found		Philips	FALSE	TRUE	TRUE	TRUE	FALSE	FALSE	FALSE	FALSE	FALSE	FALSE
LAVolume	abnormal	abnormal		mildly abnormal	moderately abnormal		62.78	7.56					age > 60	F	Asian	Not Found		Philips	TRUE	FALSE	TRUE	FALSE	FALSE	FALSE	FALSE	FALSE	FALSE	FALSE
LAVolume	normal	normal		normal	normal		40.4	4.8					age < 40	F	Latinx	fair	Obese	Philips	FALSE	FALSE	FALSE	TRUE	FALSE	FALSE	FALSE	FALSE	FALSE	FALSE
LAVolume	normal	normal		normal	normal		48.9	4.52					age > 60	F	White	fair		Philips	TRUE	FALSE	TRUE	TRUE	TRUE	FALSE	FALSE	FALSE	FALSE	FALSE
LAVolume	normal	normal		normal	normal		51.72	15.45					age < 40	M	White	good	Overweight	Philips	FALSE	FALSE	FALSE	FALSE	FALSE	FALSE	FALSE	FALSE	FALSE	FALSE
LAVolume	normal	normal		normal	normal		33.78	15.57					age > 60	M	Asian	fair	Normal	Philips	FALSE	FALSE	TRUE	FALSE	FALSE	FALSE	FALSE	FALSE	FALSE	FALSE
LAVolume	normal	normal		normal	normal		34.95	-16.08					age 40-60	M	White	good		Philips	FALSE	FALSE	TRUE	FALSE	FALSE	FALSE	FALSE	FALSE	FALSE	FALSE
LAVolume	normal	normal		normal	normal		27	0					age 40-60	F	Asian	fair	Normal	Philips	FALSE	FALSE	FALSE	FALSE	FALSE	FALSE	FALSE	FALSE	FALSE	FALSE
LAVolume	normal	normal		normal	normal		49.27	-1.44					age > 60	M	White	Not Found		Philips	TRUE	TRUE	TRUE	TRUE	FALSE	FALSE	FALSE	FALSE	FALSE	FALSE
LAVolume	normal	normal		normal	normal		50.71	-0.57					age > 60	M	Asian	fair	Normal	Philips	FALSE	FALSE	TRUE	FALSE	FALSE	FALSE	FALSE	FALSE	FALSE	FALSE
LAVolume	normal	normal		normal	normal		46.2	2.18					age > 60	M	White	good	Overweight	Philips	FALSE	FALSE	TRUE	FALSE	TRUE	FALSE	FALSE	FALSE	TRUE	FALSE
LAVolume	abnormal	abnormal		mildly abnormal	mildly abnormal		85.4	-1.19					age > 60	M	White	fair	Overweight	Philips	TRUE	FALSE	TRUE	FALSE	FALSE	FALSE	FALSE	FALSE	FALSE	FALSE
LAVolume	abnormal	abnormal		severely abnormal	severely abnormal		142.37	-48.78					age 40-60	M	Latinx	good	Overweight	GE	TRUE	TRUE	TRUE	FALSE	TRUE	FALSE	FALSE	FALSE	FALSE	TRUE
LAVolume	abnormal	abnormal		severely abnormal	severely abnormal		102.85	1.71					age > 60	M	Latinx	good	Normal	Philips	TRUE	FALSE	TRUE	TRUE	FALSE	FALSE	FALSE	FALSE	FALSE	FALSE
LAVolume	abnormal	abnormal		mildly abnormal	moderately abnormal		103.48	25.7					age > 60	F	White	good	Morbidly Obese	GE	TRUE	FALSE	TRUE	FALSE	TRUE	FALSE	FALSE	TRUE	FALSE	TRUE
LAVolume	normal	normal		normal	normal		50.19	4.39					age > 60	F	Asian	Not Found	Overweight	Philips	FALSE	FALSE	TRUE	FALSE	FALSE	FALSE	FALSE	FALSE	FALSE	FALSE
LAVolume	normal	normal		normal	normal		33.77	-0.45					age 40-60	M	White	Not Found	Obese	Philips	TRUE	FALSE	TRUE	TRUE	FALSE	FALSE	FALSE	FALSE	FALSE	FALSE
LAVolume	normal	normal		normal	normal		50.99	18.3					age > 60	F	Other	fair	Morbidly Obese	GE	FALSE	FALSE	TRUE	FALSE	FALSE	FALSE	FALSE	FALSE	FALSE	FALSE
LAVolume	normal	normal		normal	normal		46.21	10.42					age 40-60	F	Latinx	Not Found	Overweight	Philips	FALSE	FALSE	FALSE	FALSE	FALSE	FALSE	FALSE	FALSE	FALSE	FALSE
LAVolume	abnormal	abnormal		severely abnormal	severely abnormal		94.85	1.62					age > 60	F	White	good		Philips	TRUE	FALSE	TRUE	TRUE	TRUE	FALSE	FALSE	FALSE	FALSE	FALSE
LAVolume	normal	normal		normal	normal		59.47	0.94					age 40-60	F	White	fair	Obese	Philips	TRUE	FALSE	FALSE	FALSE	FALSE	FALSE	FALSE	TRUE	FALSE	FALSE
LAVolume	normal	normal		normal	normal		36.95	-0.95					age > 60	F	Asian	good	Normal	Philips	FALSE	FALSE	FALSE	FALSE	FALSE	FALSE	FALSE	FALSE	FALSE	FALSE
LAVolume	abnormal	normal		mildly abnormal	normal		69.08	-15.83					age > 60	M	White	fair		Philips	TRUE	TRUE	FALSE	FALSE	FALSE	FALSE	FALSE	FALSE	FALSE	TRUE
LAVolume	normal	normal		normal	normal		51.36	6.72					age 40-60	F	Latinx	fair	Overweight	Philips	FALSE	FALSE	FALSE	FALSE	FALSE	FALSE	FALSE	FALSE	FALSE	FALSE
LAVolume	normal	abnormal		normal	mildly abnormal		64.57	5.14					age < 40	M	Latinx	fair	Normal	Philips	FALSE	TRUE	FALSE	FALSE	FALSE	FALSE	FALSE	TRUE	FALSE	FALSE
LAVolume	normal	normal		normal	normal		39.85	-1.64					age > 60	F	White	good		Philips	FALSE	FALSE	TRUE	FALSE	FALSE	FALSE	FALSE	FALSE	FALSE	FALSE
LAVolume	normal	abnormal		normal	mildly abnormal		65.3	3.99					age 40-60	F	Latinx	fair	Obese	Philips	TRUE	TRUE	TRUE	FALSE	FALSE	FALSE	FALSE	FALSE	FALSE	FALSE
LAVolume	abnormal	abnormal		mildly abnormal	mildly abnormal		59.64	1.29					age > 60	F	White	Not Found	Normal	Philips	FALSE	TRUE	TRUE	FALSE	TRUE	FALSE	FALSE	FALSE	FALSE	FALSE
LAVolume	abnormal	normal		mildly abnormal	normal		86.96	-8.07					age > 60	M	White	technically difficult		Philips	TRUE	TRUE	TRUE	TRUE	FALSE	FALSE	FALSE	FALSE	FALSE	FALSE
LAVolume	normal	normal		normal	normal		31.45	-7.25					age > 60	F	Asian	good	Normal	GE	FALSE	FALSE	FALSE	FALSE	FALSE	FALSE	FALSE	FALSE	FALSE	FALSE
LAVolume	abnormal	abnormal		mildly abnormal	mildly abnormal		69.97	-8.05					age 40-60	M	Other	fair	Normal	Philips	FALSE	TRUE	FALSE	TRUE	FALSE	FALSE	FALSE	FALSE	FALSE	TRUE
LAVolume	abnormal	abnormal		moderately abnormal	moderately abnormal		92.25	-1.48					age > 60	M	White	technically difficult	Obese	Philips	FALSE	FALSE	TRUE	FALSE	TRUE	TRUE	FALSE	FALSE	FALSE	FALSE
LAVolume	normal	normal		normal	normal		65.51	11.02					age 40-60	F	White	Not Found	Obese	Philips	TRUE	FALSE	TRUE	FALSE	FALSE	FALSE	FALSE	FALSE	TRUE	FALSE
LAVolume	abnormal	normal		mildly abnormal	normal		53.89	-2.21					age > 60	F	White	Not Found	Normal	Philips	FALSE	FALSE	TRUE	TRUE	FALSE	FALSE	FALSE	FALSE	FALSE	FALSE
LAVolume	normal	normal		normal	normal		25.85	-2.28					age > 60	F	Asian	good	Overweight	Philips	FALSE	FALSE	FALSE	FALSE	FALSE	FALSE	FALSE	FALSE	FALSE	FALSE
LAVolume	normal	normal		normal	normal		40.22	-1.54					age 40-60	F	Asian	fair	Normal	Philips	FALSE	FALSE	TRUE	FALSE	FALSE	TRUE	FALSE	FALSE	FALSE	FALSE
LAVolume	normal	normal		normal	normal		55.52	2.17					age 40-60	F	Black or African American	good	Overweight	Philips	FALSE	FALSE	FALSE	FALSE	FALSE	FALSE	FALSE	FALSE	FALSE	FALSE
LAVolume	abnormal	normal		mildly abnormal	normal		67.43	-15.94					age 40-60	F	Black or African American	fair	Overweight	Philips	TRUE	FALSE	TRUE	FALSE	FALSE	FALSE	FALSE	FALSE	FALSE	FALSE
LAVolume	normal	normal		normal	normal		49.12	6.25					age > 60	F	Asian	good		Philips	FALSE	FALSE	TRUE	FALSE	TRUE	FALSE	FALSE	FALSE	FALSE	FALSE
LAVolume	normal	normal		normal	normal		47.45	12.91					age 40-60	F	White	Not Found	Overweight	Philips	FALSE	FALSE	FALSE	FALSE	FALSE	FALSE	FALSE	TRUE	FALSE	FALSE
LAVolume	normal	normal		normal	normal		21.23	0.47					age 40-60	F	Latinx	Not Found	Normal	Philips	FALSE	FALSE	FALSE	FALSE	FALSE	FALSE	FALSE	TRUE	TRUE	FALSE
LAVolume	abnormal	abnormal		severely abnormal	severely abnormal		84.9	6.65					age > 60	F	Asian	good	Normal	Philips	TRUE	TRUE	TRUE	TRUE	FALSE	FALSE	FALSE	FALSE	FALSE	FALSE
LAVolume	normal	normal		normal	normal		57.87	15.74					age 40-60	M	Asian	fair	Overweight	Philips	FALSE	FALSE	FALSE	FALSE	FALSE	FALSE	FALSE	FALSE	FALSE	FALSE
LAVolume	normal	normal		normal	normal		56.41	6.83					age > 60	F	White	Not Found	Overweight	Philips	TRUE	FALSE	TRUE	FALSE	FALSE	FALSE	FALSE	FALSE	FALSE	FALSE
LAVolume	normal	normal		normal	normal		52.31	0.62					age 40-60	F	Black or African American	Not Found	Obese	Philips	FALSE	FALSE	TRUE	FALSE	FALSE	FALSE	FALSE	FALSE	FALSE	FALSE
LAVolume	abnormal	abnormal		severely abnormal	severely abnormal		95.09	2.18					age < 40	F	Latinx	Not Found	Overweight	Philips	FALSE	FALSE	FALSE	FALSE	FALSE	TRUE	FALSE	FALSE	FALSE	FALSE
LAVolume	abnormal	abnormal		mildly abnormal	mildly abnormal		67.31	3.86					age < 40	M	White	Not Found		GE	FALSE	FALSE	FALSE	FALSE	FALSE	FALSE	FALSE	FALSE	FALSE	FALSE
LAVolume	abnormal	normal		mildly abnormal	normal		48.66	-8.66					age > 60	M	Asian	fair	Normal	Philips	TRUE	TRUE	FALSE	TRUE	FALSE	FALSE	FALSE	FALSE	FALSE	FALSE
LAVolume	normal	normal		normal	normal		43.74	-12.51					age > 60	F	Asian	fair	Normal	Philips	FALSE	FALSE	TRUE	FALSE	FALSE	FALSE	FALSE	FALSE	FALSE	FALSE
LAVolume	normal	normal		normal	normal		48.28	2.57					age > 60	F	White	good		Philips	FALSE	FALSE	TRUE	TRUE	FALSE	FALSE	FALSE	FALSE	FALSE	FALSE
LAVolume	abnormal	abnormal		severely abnormal	severely abnormal		104.44	-3.1					age > 60	M	White	good	Overweight	Philips	TRUE	FALSE	TRUE	TRUE	TRUE	FALSE	FALSE	FALSE	FALSE	TRUE
LAVolume	abnormal	abnormal		mildly abnormal	mildly abnormal		68.09	2.19					age > 60	F	Latinx	technically difficult	Obese	Philips	TRUE	TRUE	TRUE	FALSE	FALSE	FALSE	FALSE	FALSE	FALSE	FALSE
LAVolume	abnormal	abnormal		mildly abnormal	mildly abnormal		86.5	1					age > 60	M	White	good	Obese	Philips	FALSE	FALSE	FALSE	FALSE	FALSE	FALSE	FALSE	FALSE	FALSE	FALSE
LAVolume	normal	normal		normal	normal		35.85	-6.28					age > 60	F	Asian	fair	Overweight	Philips	FALSE	FALSE	TRUE	FALSE	FALSE	FALSE	FALSE	FALSE	FALSE	FALSE
LAVolume	normal	normal		normal	normal		28.3	4.61					age 40-60	F	Black or African American	Not Found	Normal	Philips	FALSE	FALSE	TRUE	FALSE	FALSE	FALSE	FALSE	TRUE	FALSE	FALSE
LAVolume	normal	normal		normal	normal		52.2	0.41					age > 60	M	White	Not Found	Overweight	Philips	FALSE	TRUE	TRUE	TRUE	FALSE	FALSE	FALSE	FALSE	FALSE	FALSE
LAVolume	normal	normal		normal	normal		78.94	31.84					age 40-60	F	White	fair		Philips	FALSE	FALSE	TRUE	FALSE	FALSE	FALSE	FALSE	FALSE	FALSE	FALSE
LAVolume	normal	normal		normal	normal		25.59	-0.8					age > 60	F	Latinx	Not Found	Normal	Philips	FALSE	FALSE	TRUE	FALSE	FALSE	FALSE	FALSE	FALSE	FALSE	FALSE
LAVolume	abnormal	abnormal		moderately abnormal	moderately abnormal		93.68	1.37					age 40-60	M	White	good	Obese	Philips	TRUE	FALSE	TRUE	FALSE	FALSE	FALSE	FALSE	FALSE	FALSE	FALSE
LAVolume	normal	normal		normal	normal		45.59	-6.81					age > 60	F	White	good	Obese	Philips	FALSE	FALSE	TRUE	FALSE	FALSE	FALSE	FALSE	FALSE	FALSE	FALSE
LAVolume	normal	normal		normal	normal		33.7	-6.59					age 40-60	M	Asian	Not Found		Philips	FALSE	FALSE	FALSE	FALSE	FALSE	FALSE	FALSE	FALSE	FALSE	FALSE
LAVolume	normal	normal		normal	normal		38.92	-6.14					age < 40	F	Asian	good	Normal	Philips	FALSE	TRUE	FALSE	FALSE	FALSE	FALSE	FALSE	TRUE	TRUE	FALSE
LAVolume	normal	normal		normal	normal		55.86	-0.26					age 40-60	F	Black or African American	Not Found	Normal	Philips	FALSE	FALSE	TRUE	FALSE	FALSE	FALSE	FALSE	FALSE	FALSE	FALSE
LAVolume	normal	abnormal		normal	mildly abnormal		66.7	15.41					age > 60	M	White	technically limited	Overweight	Philips	FALSE	FALSE	TRUE	TRUE	TRUE	FALSE	FALSE	FALSE	FALSE	FALSE
LAVolume	normal	normal		normal	normal		57.67	-0.64					age 40-60	M	White	Not Found	Overweight	Philips	FALSE	FALSE	FALSE	FALSE	FALSE	FALSE	FALSE	FALSE	FALSE	FALSE
LAVolume	normal	normal		normal	normal		50.02	0.05					age > 60	F	Latinx	Not Found	Normal	Philips	FALSE	FALSE	FALSE	FALSE	FALSE	TRUE	FALSE	FALSE	FALSE	FALSE
LAVolume	abnormal	abnormal		moderately abnormal	moderately abnormal		84.33	-6.07					age > 60	M	White	good	Normal	Philips	TRUE	FALSE	TRUE	TRUE	FALSE	FALSE	FALSE	FALSE	FALSE	FALSE
LAVolume	normal	normal		normal	normal		31.53	3.06					age > 60	F	Asian	Not Found		Philips	FALSE	FALSE	TRUE	FALSE	FALSE	FALSE	FALSE	FALSE	FALSE	FALSE
LAVolume	abnormal	abnormal		mildly abnormal	severely abnormal		109.95	54.7					age > 60	M	White	fair	Overweight	GE	TRUE	TRUE	TRUE	FALSE	TRUE	FALSE	FALSE	FALSE	FALSE	FALSE
LAVolume	normal	normal		normal	normal		64.86	0.9					age 40-60	M	White	good	Normal	Philips	FALSE	FALSE	FALSE	TRUE	FALSE	FALSE	FALSE	FALSE	FALSE	FALSE
LAVolume	normal	normal		normal	normal		54.97	-0.04					age > 60	F	Other	Not Found	Overweight	Philips	FALSE	FALSE	FALSE	FALSE	TRUE	FALSE	FALSE	FALSE	FALSE	FALSE
LAVolume	normal	normal		normal	normal		48.39	9.31					age 40-60	M	Latinx	fair		Philips	TRUE	TRUE	FALSE	FALSE	FALSE	FALSE	FALSE	TRUE	FALSE	FALSE
LAVolume	normal	normal		normal	normal		24.82	-0.35					age 40-60	M	Asian	fair		Philips	FALSE	FALSE	TRUE	FALSE	FALSE	FALSE	FALSE	FALSE	FALSE	FALSE
LAVolume	normal	normal		normal	normal		45.11	8.22					age < 40	F	White	good	Normal	Philips	FALSE	FALSE	FALSE	FALSE	FALSE	FALSE	FALSE	FALSE	FALSE	FALSE
LAVolume	normal	normal		normal	normal		66.36	0.19					age 40-60	M	Asian	good	Morbidly Obese	Philips	FALSE	TRUE	TRUE	FALSE	FALSE	FALSE	FALSE	TRUE	FALSE	TRUE
LAVolume	normal	normal		normal	normal		28.39	-10.85					age > 60	F	White	fair	Normal	Philips	FALSE	FALSE	TRUE	FALSE	FALSE	FALSE	FALSE	FALSE	FALSE	FALSE
LAVolume	normal	normal		normal	normal		41.42	4.84					age 40-60	F	White	good	Normal	Philips	FALSE	FALSE	TRUE	FALSE	FALSE	FALSE	FALSE	FALSE	FALSE	FALSE
LAVolume	normal	normal		normal	normal		45.44	-3.1					age 40-60	F	Asian	fair		Philips	FALSE	FALSE	TRUE	FALSE	FALSE	FALSE	FALSE	FALSE	FALSE	FALSE
LAVolume	normal	normal		normal	normal		60.66	1.18					age 40-60	M	Asian	Not Found	Normal	Philips	FALSE	FALSE	FALSE	FALSE	FALSE	FALSE	FALSE	FALSE	FALSE	FALSE
LAVolume	normal	normal		normal	normal		45.52	-12.95					age 40-60	F	Asian	fair		Philips	FALSE	FALSE	TRUE	FALSE	FALSE	FALSE	FALSE	TRUE	FALSE	FALSE
LAVolume	abnormal	abnormal		severely abnormal	severely abnormal		100.91	11.82					age > 60	M	White	fair	Normal	Philips	FALSE	FALSE	TRUE	TRUE	TRUE	FALSE	FALSE	FALSE	FALSE	FALSE
LAVolume	normal	normal		normal	normal		50.63	-2.73					age > 60	F	White	Not Found		Philips	TRUE	TRUE	TRUE	TRUE	TRUE	FALSE	FALSE	FALSE	FALSE	TRUE
LAVolume	normal	normal		normal	normal		49.99	-9.76					age > 60	F	Asian	good	Normal	GE	TRUE	FALSE	TRUE	TRUE	FALSE	FALSE	FALSE	FALSE	TRUE	FALSE
LAVolume	abnormal	abnormal		moderately abnormal	moderately abnormal		98.17	-0.77					age > 60	M	Other	good	Normal	Philips	TRUE	FALSE	TRUE	TRUE	FALSE	FALSE	FALSE	FALSE	FALSE	FALSE
LAVolume	normal	normal		normal	normal		55.94	5.89					age > 60	M	Other	technically difficult	Obese	Philips	FALSE	FALSE	FALSE	FALSE	FALSE	FALSE	FALSE	FALSE	FALSE	FALSE
LAVolume	normal	normal		normal	normal		55.92	-0.15					age < 40	M	Other	Not Found	Normal	Philips	FALSE	FALSE	TRUE	FALSE	FALSE	FALSE	FALSE	FALSE	FALSE	FALSE
LAVolume	normal	normal		normal	normal		39.26	-0.96					age > 60	M	Latinx	fair		Philips	FALSE	FALSE	TRUE	FALSE	FALSE	FALSE	FALSE	FALSE	FALSE	FALSE
LAVolume	abnormal	abnormal		mildly abnormal	mildly abnormal		65.01	0.02					age < 40	F	Asian	Not Found	Obese	Philips	FALSE	FALSE	FALSE	FALSE	FALSE	FALSE	FALSE	FALSE	FALSE	FALSE
LAVolume	normal	normal		normal	normal		66.45	-7.09					age < 40	F	White	fair	Obese	Philips	FALSE	FALSE	FALSE	TRUE	TRUE	FALSE	FALSE	FALSE	FALSE	TRUE
LAVolume	normal	normal		normal	normal		49.01	10.03					age < 40	M	White	fair	Normal	Philips	FALSE	TRUE	FALSE	FALSE	FALSE	FALSE	FALSE	FALSE	FALSE	FALSE
LAVolume	normal	normal		normal	normal		42.21	-5.56					age > 60	F	Asian	good	Overweight	Philips	FALSE	FALSE	TRUE	FALSE	FALSE	FALSE	FALSE	FALSE	FALSE	FALSE
LAVolume	normal	normal		normal	normal		37.92	-4.15					age 40-60	F	Asian	Not Found	Normal	Philips	FALSE	TRUE	FALSE	FALSE	FALSE	FALSE	FALSE	FALSE	FALSE	FALSE
LAVolume	abnormal	abnormal		mildly abnormal	mildly abnormal		70.75	-4.49					age > 60	M	White	Not Found	Overweight	Philips	TRUE	TRUE	TRUE	TRUE	TRUE	FALSE	FALSE	FALSE	FALSE	FALSE
LAVolume	normal	normal		normal	normal		54.8	7.61					age 40-60	M	White	fair	Overweight	Philips	FALSE	TRUE	TRUE	TRUE	FALSE	FALSE	TRUE	FALSE	FALSE	TRUE
LAVolume	abnormal	abnormal		moderately abnormal	moderately abnormal		95.34	-3.3					age > 60	M	White	fair	Normal	Philips	FALSE	FALSE	TRUE	FALSE	TRUE	FALSE	FALSE	FALSE	FALSE	FALSE
LAVolume	normal	normal		normal	normal		31.26	2.53					age 40-60	M	White	Not Found		Philips	FALSE	FALSE	TRUE	FALSE	FALSE	FALSE	FALSE	FALSE	FALSE	FALSE
LAVolume	normal	normal		normal	normal		45.94	-12.99					age > 60	F	White	Not Found	Overweight	Philips	FALSE	FALSE	TRUE	FALSE	FALSE	FALSE	FALSE	FALSE	FALSE	FALSE
LAVolume	normal	normal		normal	normal		17.7	1.4					age < 40	F	Asian	Not Found		Philips	TRUE	FALSE	FALSE	FALSE	TRUE	FALSE	FALSE	FALSE	FALSE	FALSE
LAVolume	abnormal	normal		mildly abnormal	normal		62.33	-1.5					age > 60	M	Black or African American	good	Normal	Philips	FALSE	FALSE	FALSE	FALSE	FALSE	FALSE	FALSE	FALSE	FALSE	FALSE
LAVolume	normal	normal		normal	normal		49.75	3.51					age > 60	M	White	fair	Normal	Philips	TRUE	FALSE	TRUE	TRUE	FALSE	FALSE	FALSE	FALSE	FALSE	FALSE
LAVolume	normal	abnormal		normal	mildly abnormal		51.61	15.23					age 40-60	F	White	Not Found		Philips	FALSE	FALSE	FALSE	FALSE	FALSE	FALSE	FALSE	FALSE	FALSE	FALSE
LAVolume	abnormal	abnormal		mildly abnormal	moderately abnormal		54.88	6.03					age > 60	F	Asian	fair	Normal	GE	TRUE	TRUE	TRUE	TRUE	FALSE	FALSE	FALSE	FALSE	FALSE	FALSE
LAVolume	abnormal	abnormal		mildly abnormal	mildly abnormal		52.7	-0.09					age > 60	F	Asian	Not Found	Normal	GE	TRUE	FALSE	TRUE	FALSE	FALSE	FALSE	FALSE	FALSE	FALSE	FALSE
LAVolume	abnormal	abnormal		moderately abnormal	mildly abnormal		83.88	-10.23					age 40-60	F	Other	Not Found	Overweight	Philips	TRUE	FALSE	TRUE	TRUE	FALSE	FALSE	FALSE	FALSE	FALSE	FALSE
LAVolume	abnormal	abnormal		mildly abnormal	severely abnormal		39.65	12.89					age 40-60	F	Other	good	Morbidly Obese	GE	FALSE	FALSE	FALSE	FALSE	FALSE	FALSE	FALSE	FALSE	FALSE	FALSE
LAVolume	normal	normal		normal	normal		51.73	3.47					age > 60	M	Asian	good	Normal	Philips	FALSE	FALSE	FALSE	FALSE	FALSE	FALSE	FALSE	FALSE	FALSE	FALSE
LAVolume	normal	normal		normal	normal		35.16	0.33					age 40-60	F	Latinx	good	Normal	Philips	FALSE	FALSE	FALSE	FALSE	FALSE	FALSE	FALSE	FALSE	FALSE	FALSE
LAVolume	normal	normal		normal	normal		32.3	-7.39					age 40-60	F	Asian	Not Found	Normal	Philips	FALSE	FALSE	FALSE	FALSE	FALSE	FALSE	FALSE	FALSE	FALSE	FALSE
LAVolume	normal	normal		normal	normal		22.42	-5.15					age 40-60	F	Asian	good	Normal	Philips	FALSE	FALSE	FALSE	FALSE	FALSE	FALSE	FALSE	FALSE	FALSE	TRUE
LAVolume	normal	normal		normal	normal		31.84	7.68					age > 60	M	Asian	Not Found		Philips	FALSE	FALSE	TRUE	FALSE	FALSE	FALSE	FALSE	FALSE	FALSE	FALSE
LAVolume	normal	normal		normal	normal		37.69	9.39					age > 60	F	Black or African American	technically difficult	Obese	Philips	FALSE	TRUE	TRUE	FALSE	FALSE	FALSE	FALSE	FALSE	FALSE	FALSE
LAVolume	normal	normal		normal	normal		31.21	-0.15					age > 60	M	Asian	good	Normal	GE	FALSE	TRUE	FALSE	TRUE	FALSE	FALSE	FALSE	FALSE	FALSE	TRUE
LAVolume	normal	abnormal		normal	moderately abnormal		63.45	28.9					age > 60	F	Black or African American	poor	Obese	Philips	FALSE	FALSE	FALSE	FALSE	FALSE	FALSE	FALSE	FALSE	FALSE	FALSE
LAVolume	normal	normal		normal	normal		44.92	-2.14					age 40-60	F	Asian	Not Found		Philips	FALSE	FALSE	TRUE	FALSE	FALSE	FALSE	FALSE	FALSE	FALSE	FALSE
LAVolume	abnormal	abnormal		severely abnormal	severely abnormal		107.48	-2.49					age > 60	M	White	Not Found	Overweight	GE	TRUE	TRUE	TRUE	FALSE	FALSE	TRUE	FALSE	FALSE	FALSE	TRUE
LAVolume	normal	abnormal		normal	mildly abnormal		65.46	14.92					age > 60	M	White	Not Found	Normal	Philips	FALSE	FALSE	TRUE	FALSE	FALSE	FALSE	FALSE	FALSE	FALSE	FALSE
LAVolume	normal	abnormal		normal	mildly abnormal		55.49	10.98					age > 60	F	White	Not Found	Normal	Philips	FALSE	FALSE	TRUE	FALSE	FALSE	FALSE	FALSE	FALSE	FALSE	FALSE
LAVolume	normal	normal		normal	normal		34.49	-14.59					age > 60	F	Asian	Not Found	Low	Philips	FALSE	FALSE	TRUE	FALSE	FALSE	FALSE	FALSE	FALSE	FALSE	FALSE
LAVolume	abnormal	abnormal		severely abnormal	severely abnormal		91.75	3.5					age > 60	M	White	technically limited	Overweight	Philips	FALSE	FALSE	FALSE	FALSE	FALSE	FALSE	FALSE	FALSE	FALSE	FALSE
LAVolume	normal	normal		normal	normal		36.1	0.2					age < 40	F	White	fair	Normal	Philips	FALSE	FALSE	FALSE	FALSE	FALSE	FALSE	FALSE	FALSE	FALSE	FALSE
LAVolume	abnormal	abnormal		severely abnormal	severely abnormal		94.24	-5.51					age > 60	M	Asian	Not Found		Philips	TRUE	TRUE	TRUE	TRUE	TRUE	FALSE	FALSE	FALSE	FALSE	TRUE
LAVolume	normal	normal		normal	normal		30.99	-2					age > 60	M	Asian	Not Found	Normal	Philips	FALSE	FALSE	TRUE	FALSE	FALSE	FALSE	FALSE	FALSE	FALSE	FALSE
LAVolume	normal	normal		normal	normal		61.89	0.8					age > 60	M	White	technically difficult	Obese	Philips	FALSE	TRUE	TRUE	TRUE	FALSE	FALSE	FALSE	FALSE	FALSE	FALSE
LAVolume	normal	abnormal		normal	mildly abnormal		58.11	4.22					age > 60	F	White	Not Found	Normal	Philips	FALSE	FALSE	FALSE	FALSE	TRUE	FALSE	FALSE	FALSE	FALSE	FALSE
LAVolume	normal	normal		normal	normal		51	7.64					age 40-60	F	Other	good	Normal	Philips	FALSE	FALSE	FALSE	FALSE	FALSE	FALSE	FALSE	TRUE	FALSE	FALSE
LAVolume	normal	normal		normal	normal		18.36	-3.26					age 40-60	M	White	Not Found	Normal	Philips	FALSE	FALSE	TRUE	FALSE	FALSE	FALSE	FALSE	FALSE	FALSE	FALSE
LAVolume	normal	normal		normal	normal		47.22	2.67					age 40-60	M	Black or African American	fair	Normal	GE	FALSE	FALSE	FALSE	FALSE	FALSE	FALSE	FALSE	FALSE	FALSE	FALSE
LAVolume	normal	normal		normal	normal		50.3	-5.38					age > 60	M	Asian	good		Philips	TRUE	FALSE	TRUE	FALSE	FALSE	TRUE	FALSE	FALSE	FALSE	FALSE
LAVolume	normal	normal		normal	normal		38.08	6.16					age 40-60	M	White	Not Found		Philips	FALSE	TRUE	TRUE	TRUE	FALSE	FALSE	FALSE	FALSE	FALSE	FALSE
LAVolume	abnormal	abnormal		severely abnormal	mildly abnormal		135.33	-43.32					age 40-60	M	Latinx	technically difficult	Morbidly Obese	Philips	TRUE	FALSE	FALSE	FALSE	TRUE	FALSE	FALSE	FALSE	FALSE	FALSE
LAVolume	normal	normal		normal	normal		46.16	24.33					age > 60	F	White	Not Found	Overweight	Philips	FALSE	FALSE	FALSE	FALSE	FALSE	FALSE	FALSE	FALSE	FALSE	FALSE
LAVolume	abnormal	abnormal		moderately abnormal	mildly abnormal		77.26	-5.51					age > 60	M	Asian	good	Normal	GE	FALSE	FALSE	FALSE	FALSE	FALSE	FALSE	FALSE	FALSE	FALSE	FALSE
LAVolume	normal	normal		normal	normal		41.4	-1.02					age < 40	F	White	good	Overweight	Philips	FALSE	FALSE	TRUE	FALSE	FALSE	FALSE	FALSE	FALSE	FALSE	FALSE
LAVolume	normal	normal		normal	normal		48.75	-0.48					age 40-60	M	Asian	fair	Overweight	Philips	FALSE	FALSE	TRUE	FALSE	FALSE	FALSE	FALSE	FALSE	FALSE	FALSE
LAVolume	abnormal	abnormal		mildly abnormal	mildly abnormal		55.9	5.81					age 40-60	F	White	Not Found	Low	Philips	FALSE	FALSE	TRUE	TRUE	FALSE	FALSE	FALSE	FALSE	FALSE	FALSE
LAVolume	abnormal	abnormal		moderately abnormal	moderately abnormal		76.54	1.08					age 40-60	F	Latinx	Not Found	Overweight	Philips	FALSE	FALSE	TRUE	FALSE	FALSE	FALSE	FALSE	FALSE	FALSE	FALSE
LAVolume	abnormal	abnormal		severely abnormal	mildly abnormal		96.54	-24.9					age > 60	M	White	Not Found	Overweight	Philips	TRUE	FALSE	TRUE	FALSE	FALSE	FALSE	FALSE	TRUE	FALSE	FALSE
LAVolume	abnormal	abnormal		severely abnormal	moderately abnormal		105.52	-20.95					age > 60	M	Other	fair	Obese	Philips	FALSE	FALSE	FALSE	FALSE	FALSE	FALSE	FALSE	FALSE	FALSE	FALSE
LAVolume	normal	abnormal		normal	mildly abnormal		45.98	17.96					age > 60	F	White	good	Overweight	Philips	TRUE	FALSE	TRUE	FALSE	FALSE	FALSE	FALSE	TRUE	FALSE	FALSE
LAVolume	normal	normal		normal	normal		41.91	5.18					age < 40	M	White	fair	Obese	Philips	FALSE	FALSE	FALSE	FALSE	FALSE	FALSE	FALSE	FALSE	FALSE	FALSE
LAVolume	normal	normal		normal	normal		42.69	11.38					age > 60	F	White	fair	Overweight	Philips	FALSE	FALSE	FALSE	FALSE	FALSE	FALSE	FALSE	FALSE	FALSE	FALSE
LAVolume	normal	normal		normal	normal		30.67	-0.09					age > 60	F	White	good	Normal	Philips	FALSE	FALSE	TRUE	FALSE	FALSE	FALSE	FALSE	FALSE	FALSE	FALSE
LAVolume	normal	normal		normal	normal		40.84	-2.93					age 40-60	F	White	technically difficult	Normal	Philips	FALSE	FALSE	TRUE	FALSE	FALSE	FALSE	FALSE	FALSE	FALSE	FALSE
LAVolume	normal	normal		normal	normal		47.29	-7.4					age 40-60	M	Asian	Not Found	Obese	Philips	TRUE	TRUE	TRUE	TRUE	FALSE	FALSE	FALSE	FALSE	FALSE	TRUE
LAVolume	abnormal	abnormal		severely abnormal	mildly abnormal		91.93	-22.13					age > 60	M	White	Not Found	Overweight	Philips	TRUE	TRUE	TRUE	FALSE	FALSE	FALSE	FALSE	FALSE	FALSE	FALSE
LAVolume	abnormal	abnormal		severely abnormal	severely abnormal		186.04	-49.9					age > 60	M	White	Not Found		Philips	TRUE	TRUE	TRUE	FALSE	FALSE	FALSE	FALSE	TRUE	FALSE	FALSE
LAVolume	normal	normal		normal	normal		54.36	-14.21					age 40-60	M	White	good		GE	FALSE	FALSE	TRUE	FALSE	TRUE	FALSE	FALSE	FALSE	TRUE	FALSE
LAVolume	abnormal	abnormal		moderately abnormal	moderately abnormal		61.49	-4.55					age > 60	F	Asian	good		Philips	TRUE	TRUE	TRUE	FALSE	FALSE	FALSE	FALSE	FALSE	FALSE	FALSE
LAVolume	normal	normal		normal	normal		56.84	15.69					age > 60	M	White	Not Found		Philips	TRUE	TRUE	TRUE	FALSE	FALSE	FALSE	FALSE	FALSE	FALSE	FALSE
LAVolume	normal	normal		normal	normal		51.27	4.58					age > 60	F	Black or African American	fair	Overweight	Philips	TRUE	FALSE	TRUE	TRUE	TRUE	FALSE	FALSE	FALSE	FALSE	TRUE
LAVolume	normal	normal		normal	normal		32.67	-6.65					age < 40	F	Asian	technically difficult	Overweight	Philips	FALSE	FALSE	FALSE	FALSE	FALSE	FALSE	FALSE	FALSE	FALSE	FALSE
LAVolume	normal	normal		normal	normal		26.78	-11.68					age 40-60	M	Latinx	fair		Philips	TRUE	TRUE	TRUE	TRUE	FALSE	FALSE	FALSE	FALSE	FALSE	FALSE
LAVolume	normal	normal		normal	normal		35.93	-0.33					age 40-60	M	White	good	Obese	Philips	FALSE	FALSE	FALSE	FALSE	FALSE	FALSE	FALSE	FALSE	FALSE	FALSE
LAVolume	normal	normal		normal	normal		37.19	2.38					age < 40	F	White	Not Found	Overweight	Philips	FALSE	TRUE	FALSE	FALSE	FALSE	FALSE	FALSE	FALSE	TRUE	TRUE
LAVolume	normal	normal		normal	normal		44.98	-12.11					age 40-60	F	Black or African American	good	Overweight	Philips	FALSE	FALSE	FALSE	FALSE	FALSE	FALSE	FALSE	FALSE	FALSE	TRUE
LAVolume	normal	normal		normal	normal		65.88	9.76					age 40-60	M	White	poor	Obese	Philips	FALSE	TRUE	TRUE	TRUE	FALSE	FALSE	FALSE	FALSE	FALSE	TRUE
LAVolume	normal	normal		normal	normal		58.72	-23.14					age 40-60	M	White	Not Found	Overweight	Philips	FALSE	FALSE	FALSE	FALSE	TRUE	FALSE	FALSE	FALSE	FALSE	FALSE
LAVolume	abnormal	abnormal		moderately abnormal	moderately abnormal		80.68	3.37					age > 60	M	White	fair	Overweight	Philips	TRUE	FALSE	TRUE	TRUE	TRUE	TRUE	FALSE	FALSE	FALSE	TRUE
LAVolume	normal	normal		normal	normal		40.6	-0.79					age 40-60	F	Asian	Not Found	Normal	Philips	FALSE	TRUE	FALSE	FALSE	FALSE	FALSE	FALSE	FALSE	FALSE	FALSE
LAVolume	abnormal	normal		mildly abnormal	normal		78.42	-19.14					age 40-60	M	White	fair	Overweight	Philips	FALSE	TRUE	FALSE	FALSE	FALSE	FALSE	FALSE	FALSE	FALSE	FALSE
LAVolume	normal	normal		normal	normal		67.58	-4.83					age < 40	M	White	Not Found		Philips	FALSE	FALSE	TRUE	FALSE	FALSE	TRUE	FALSE	FALSE	FALSE	FALSE
LAVolume	abnormal	abnormal		severely abnormal	moderately abnormal		87.16	-30.22					age > 60	F	Asian	good	Overweight	GE	FALSE	FALSE	FALSE	FALSE	FALSE	FALSE	FALSE	FALSE	FALSE	FALSE
LAVolume	normal	normal		normal	normal		57.87	-2.25					age > 60	M	White	Not Found	Overweight	Philips	FALSE	TRUE	TRUE	TRUE	FALSE	FALSE	FALSE	FALSE	FALSE	FALSE
LAVolume	normal	normal		normal	normal		49.91	5.83					age 40-60	M	White	fair	Overweight	Philips	FALSE	FALSE	TRUE	TRUE	FALSE	FALSE	FALSE	FALSE	FALSE	TRUE
LAVolume	normal	normal		normal	normal		46.2	1.98					age 40-60	F	White	fair		Philips	FALSE	TRUE	FALSE	FALSE	FALSE	FALSE	FALSE	FALSE	FALSE	FALSE
LAVolume	normal	normal		normal	normal		38.95	-8.78					age 40-60	M	White	good	Normal	Philips	FALSE	TRUE	FALSE	FALSE	FALSE	FALSE	FALSE	FALSE	TRUE	FALSE
LAVolume	abnormal	abnormal		severely abnormal	severely abnormal		86.16	0.32					age < 40	F	Latinx	Not Found	Low	Philips	FALSE	TRUE	TRUE	FALSE	FALSE	FALSE	TRUE	FALSE	FALSE	TRUE
LAVolume	abnormal	abnormal		severely abnormal	severely abnormal		121.04	-1.91					age 40-60	M	Black or African American	fair		Philips	FALSE	TRUE	FALSE	FALSE	TRUE	FALSE	FALSE	FALSE	FALSE	FALSE
LAVolume	abnormal	normal		mildly abnormal	normal		64.97	-14.05					age > 60	M	White	fair		Philips	FALSE	FALSE	FALSE	FALSE	FALSE	FALSE	FALSE	FALSE	FALSE	FALSE
LAVolume	abnormal	normal		moderately abnormal	normal		87.72	-28.54					age 40-60	M	White	Not Found	Overweight	Philips	FALSE	TRUE	FALSE	FALSE	FALSE	FALSE	FALSE	FALSE	FALSE	FALSE
LAVolume	normal	normal		normal	normal		62.2	4.41					age > 60	M	White	fair	Normal	Philips	TRUE	TRUE	TRUE	FALSE	FALSE	FALSE	FALSE	FALSE	FALSE	FALSE
LAVolume	normal	abnormal		normal	mildly abnormal		51.63	3.27					age 40-60	M	Asian	Not Found	Normal	Philips	FALSE	TRUE	FALSE	TRUE	FALSE	FALSE	FALSE	FALSE	FALSE	TRUE
LAVolume	normal	normal		normal	normal		54.02	0.05					age < 40	F	White	fair	Overweight	Philips	FALSE	FALSE	FALSE	FALSE	FALSE	FALSE	FALSE	FALSE	FALSE	FALSE
LAVolume	normal	normal		normal	normal		38.14	-0.32					age < 40	F	White	good		GE	TRUE	TRUE	FALSE	FALSE	FALSE	FALSE	FALSE	FALSE	FALSE	TRUE
LAVolume	abnormal	abnormal		mildly abnormal	mildly abnormal		74.73	-2.53					age > 60	M	White	Not Found	Normal	Philips	TRUE	FALSE	TRUE	FALSE	FALSE	FALSE	FALSE	FALSE	FALSE	FALSE
LAVolume	normal	normal		normal	normal		46.6	8.23					age 40-60	F	Asian	fair	Overweight	GE	FALSE	FALSE	TRUE	FALSE	FALSE	FALSE	FALSE	FALSE	FALSE	FALSE
LAVolume	abnormal	abnormal		mildly abnormal	severely abnormal		81.2	32.18					age > 60	M	Asian	fair	Normal	Philips	TRUE	FALSE	TRUE	TRUE	FALSE	FALSE	FALSE	FALSE	FALSE	FALSE
LAVolume	normal	normal		normal	normal		56.61	-2.77					age < 40	M	White	Not Found		Philips	FALSE	FALSE	FALSE	FALSE	FALSE	FALSE	FALSE	FALSE	FALSE	FALSE
LAVolume	abnormal	abnormal		moderately abnormal	severely abnormal		80.65	1.31					age > 60	F	Black or African American	technically difficult		Philips	FALSE	FALSE	TRUE	FALSE	FALSE	FALSE	FALSE	FALSE	FALSE	FALSE
LAVolume	normal	normal		normal	normal		39.44	13.58					age 40-60	M	Asian	fair	Normal	Philips	FALSE	TRUE	TRUE	TRUE	FALSE	FALSE	FALSE	FALSE	FALSE	TRUE
LAVolume	normal	normal		normal	normal		33.82	4.27					age < 40	M	White	fair	Normal	Philips	FALSE	FALSE	TRUE	FALSE	FALSE	FALSE	FALSE	FALSE	FALSE	FALSE
LAVolume	normal	normal		normal	normal		38.32	0.64					age 40-60	M	Other	Not Found	Normal	Philips	FALSE	TRUE	TRUE	FALSE	FALSE	TRUE	FALSE	TRUE	TRUE	FALSE
LAVolume	abnormal	normal		moderately abnormal	normal		77.95	-18.08					age > 60	M	White	fair		Philips	FALSE	FALSE	TRUE	FALSE	FALSE	FALSE	FALSE	FALSE	FALSE	FALSE
LAVolume	normal	abnormal		normal	mildly abnormal		55.94	17.63					age > 60	F	Black or African American	good	Obese	GE	FALSE	TRUE	TRUE	TRUE	FALSE	FALSE	FALSE	FALSE	FALSE	TRUE
LAVolume	abnormal	abnormal		severely abnormal	severely abnormal		108.58	33.16					age > 60	M	White	fair	Normal	Philips	TRUE	FALSE	TRUE	FALSE	TRUE	FALSE	FALSE	FALSE	FALSE	FALSE
LAVolume	normal	normal		normal	normal		46.64	-2.7					age > 60	M	White	Not Found	Overweight	Philips	FALSE	FALSE	FALSE	TRUE	FALSE	FALSE	FALSE	TRUE	FALSE	FALSE
LAVolume	normal	normal		normal	normal		44.33	2.67					age > 60	M	Asian	Not Found		Philips	FALSE	TRUE	TRUE	TRUE	FALSE	FALSE	FALSE	FALSE	FALSE	FALSE
LAVolume	normal	normal		normal	normal		50.23	-3.53					age > 60	F	Latinx	Not Found		Philips	FALSE	FALSE	TRUE	FALSE	FALSE	FALSE	FALSE	FALSE	FALSE	FALSE
LAVolume	abnormal	abnormal		moderately abnormal	moderately abnormal		76.16	1.35					age > 60	M	White	fair		Philips	FALSE	TRUE	TRUE	TRUE	TRUE	FALSE	FALSE	TRUE	FALSE	TRUE
LAVolume	normal	normal		normal	normal		42.56	9.12					age > 60	F	White	Not Found	Obese	Philips	FALSE	TRUE	TRUE	FALSE	FALSE	FALSE	FALSE	FALSE	FALSE	FALSE
LAVolume	abnormal	normal		mildly abnormal	normal		66.59	-4.8					age > 60	F	White	fair	Obese	Philips	TRUE	FALSE	TRUE	FALSE	FALSE	FALSE	FALSE	FALSE	FALSE	FALSE
LAVolume	abnormal	abnormal		moderately abnormal	moderately abnormal		97.99	-0.04					age 40-60	M	Black or African American	good	Overweight	Philips	FALSE	TRUE	TRUE	FALSE	FALSE	FALSE	FALSE	FALSE	FALSE	FALSE
LAVolume	abnormal	abnormal		mildly abnormal	mildly abnormal		61.44	-1.1					age > 60	F	Latinx	good	Normal	Philips	TRUE	FALSE	TRUE	TRUE	FALSE	FALSE	FALSE	TRUE	FALSE	FALSE
LAVolume	normal	normal		normal	normal		55.05	-0.83					age 40-60	F	White	Not Found	Overweight	Philips	FALSE	FALSE	FALSE	FALSE	FALSE	FALSE	FALSE	FALSE	FALSE	FALSE
LAVolume	normal	normal		normal	normal		56.67	-2.64					age 40-60	M	Black or African American	Not Found		Philips	FALSE	FALSE	FALSE	FALSE	FALSE	FALSE	FALSE	FALSE	FALSE	FALSE
LAVolume	normal	normal		normal	normal		37.58	-28.83					age < 40	F	Black or African American	Not Found	Morbidly Obese	Philips	FALSE	FALSE	TRUE	FALSE	FALSE	FALSE	FALSE	FALSE	FALSE	FALSE
LAVolume	abnormal	abnormal		severely abnormal	severely abnormal		156.93	2.51					age > 60	F	Latinx	Not Found	Overweight	Philips	TRUE	TRUE	FALSE	FALSE	FALSE	FALSE	FALSE	FALSE	FALSE	TRUE
LAVolume	normal	normal		normal	normal		32.03	0.07					age < 40	F	White	fair	Normal	Philips	FALSE	FALSE	FALSE	FALSE	FALSE	FALSE	FALSE	FALSE	FALSE	FALSE
LAVolume	abnormal	abnormal		severely abnormal	moderately abnormal		101.74	-12.51					age > 60	M	White	fair	Overweight	Philips	FALSE	FALSE	TRUE	TRUE	TRUE	FALSE	FALSE	FALSE	FALSE	TRUE
LAVolume	normal	normal		normal	normal		48.86	0.21					age < 40	F	Other	good	Normal	GE	FALSE	TRUE	FALSE	FALSE	FALSE	FALSE	FALSE	FALSE	FALSE	FALSE
LAVolume	normal	normal		normal	normal		63.05	-5.79					age > 60	M	White	fair	Overweight	GE	FALSE	FALSE	TRUE	FALSE	FALSE	FALSE	FALSE	FALSE	TRUE	FALSE
LAVolume	normal	normal		normal	normal		24.02	0.04					age 40-60	F	White	Not Found	Normal	Philips	FALSE	TRUE	TRUE	FALSE	TRUE	FALSE	FALSE	FALSE	TRUE	TRUE
LAVolume	abnormal	abnormal		mildly abnormal	mildly abnormal		82.79	-4.4					age < 40	M	White	fair	Obese	Philips	FALSE	TRUE	TRUE	TRUE	FALSE	FALSE	TRUE	FALSE	FALSE	TRUE
LAVolume	normal	normal		normal	normal		62.88	-6.22					age > 60	M	White	fair	Normal	Philips	TRUE	FALSE	FALSE	TRUE	FALSE	FALSE	FALSE	FALSE	FALSE	FALSE
LAVolume	normal	normal		normal	normal		25.79	-0.41					age 40-60	M	White	fair		Philips	FALSE	FALSE	FALSE	FALSE	FALSE	FALSE	FALSE	FALSE	FALSE	FALSE
LAVolume	normal	normal		normal	normal		63.87	-0.87					age > 60	M	White	good	Normal	Philips	TRUE	TRUE	FALSE	TRUE	FALSE	TRUE	FALSE	FALSE	FALSE	FALSE
LAVolume	normal	normal		normal	normal		36.37	-1.5					age > 60	F	Asian	good	Normal	Philips	FALSE	FALSE	TRUE	FALSE	FALSE	FALSE	FALSE	FALSE	FALSE	FALSE
LAVolume	normal	normal		normal	normal		46.75	-2.48					age > 60	F	White	good	Low	Philips	TRUE	FALSE	FALSE	FALSE	FALSE	FALSE	FALSE	FALSE	FALSE	TRUE
LAVolume	normal	normal		normal	normal		35.54	-6.91					age 40-60	F	White	technically difficult	Obese	Philips	FALSE	FALSE	TRUE	FALSE	FALSE	FALSE	FALSE	FALSE	FALSE	FALSE
LAVolume	abnormal	normal		mildly abnormal	normal		60.05	-7.08					age > 60	M	White	good		GE	FALSE	FALSE	TRUE	FALSE	TRUE	FALSE	FALSE	FALSE	FALSE	FALSE
LAVolume	normal	normal		normal	normal		35.38	0.76					age > 60	F	White	fair		Philips	FALSE	FALSE	TRUE	FALSE	TRUE	FALSE	FALSE	FALSE	FALSE	TRUE
LAVolume	abnormal	abnormal		severely abnormal	severely abnormal		104.76	-6.46					age > 60	M	White	fair	Overweight	Philips	FALSE	FALSE	TRUE	FALSE	TRUE	FALSE	FALSE	FALSE	FALSE	FALSE
LAVolume	abnormal	abnormal		mildly abnormal	mildly abnormal		63.18	2.91					age > 60	M	Asian	good	Normal	Philips	FALSE	TRUE	TRUE	TRUE	FALSE	FALSE	FALSE	FALSE	FALSE	TRUE
LAVolume	normal	normal		normal	normal		48.42	10.85					age > 60	M	White	fair		Philips	TRUE	FALSE	TRUE	FALSE	FALSE	FALSE	FALSE	FALSE	FALSE	TRUE
LAVolume	normal	normal		normal	normal		27.2	0.07					age < 40	M	Asian	Not Found	Overweight	GE	FALSE	FALSE	FALSE	FALSE	FALSE	FALSE	FALSE	FALSE	FALSE	FALSE
LAVolume	normal	normal		normal	normal		32.96	-16.07					age 40-60	F	Asian	good	Normal	Philips	FALSE	FALSE	FALSE	FALSE	FALSE	FALSE	FALSE	FALSE	FALSE	FALSE
LAVolume	normal	normal		normal	normal		53.18	-15.62					age > 60	M	White	Not Found		Philips	FALSE	FALSE	TRUE	TRUE	TRUE	FALSE	FALSE	FALSE	FALSE	FALSE
LAVolume	normal	normal		normal	normal		42.32	8.63					age < 40	M	Latinx	fair	Morbidly Obese	Philips	TRUE	TRUE	TRUE	TRUE	FALSE	FALSE	FALSE	FALSE	FALSE	TRUE
LAVolume	normal	normal		normal	normal		40.27	-7.91					age > 60	M	Asian	fair	Normal	Philips	FALSE	FALSE	FALSE	FALSE	FALSE	FALSE	FALSE	FALSE	FALSE	FALSE
LAVolume	normal	normal		normal	normal		23.18	-13.62					age < 40	F	White	Not Found		Philips	FALSE	TRUE	FALSE	FALSE	FALSE	FALSE	FALSE	TRUE	TRUE	FALSE
LAVolume	abnormal	abnormal		moderately abnormal	mildly abnormal		91.11	-11.43					age > 60	F	White	Not Found		Philips	FALSE	FALSE	FALSE	TRUE	FALSE	FALSE	FALSE	FALSE	FALSE	FALSE
LAVolume	normal	normal		normal	normal		52.08	-7.82					age > 60	M	White	fair	Normal	Philips	FALSE	FALSE	TRUE	TRUE	TRUE	FALSE	FALSE	FALSE	FALSE	FALSE
LAVolume	normal	normal		normal	normal		60.81	-0.37					age > 60	F	White	Not Found		Philips	FALSE	FALSE	TRUE	FALSE	FALSE	FALSE	FALSE	FALSE	FALSE	FALSE
LAVolume	normal	normal		normal	normal		42.97	-0.05					age > 60	M	White	fair	Normal	Philips	TRUE	TRUE	TRUE	TRUE	TRUE	FALSE	FALSE	FALSE	FALSE	FALSE
LAVolume	normal	normal		normal	normal		20.09	-1.46					age 40-60	F	Asian	fair	Normal	Philips	FALSE	FALSE	FALSE	FALSE	FALSE	FALSE	FALSE	FALSE	FALSE	FALSE
LAVolume	normal	normal		normal	normal		63.1	0.21					age > 60	M	White	fair		Philips	TRUE	TRUE	TRUE	FALSE	FALSE	FALSE	FALSE	FALSE	FALSE	TRUE
LAVolume	normal	normal		normal	normal		26.33	-3.94					age 40-60	F	White	good	Obese	Philips	FALSE	FALSE	FALSE	FALSE	FALSE	FALSE	FALSE	TRUE	FALSE	FALSE
LAVolume	normal	normal		normal	normal		32.34	-16.13					age < 40	F	White	Not Found		Philips	FALSE	FALSE	FALSE	FALSE	FALSE	FALSE	FALSE	FALSE	FALSE	FALSE
LAVolume	normal	normal		normal	normal		56.44	3.34					age 40-60	F	Black or African American	fair	Obese	GE	FALSE	FALSE	TRUE	FALSE	FALSE	FALSE	FALSE	FALSE	FALSE	FALSE
LAVolume	abnormal	abnormal		severely abnormal	severely abnormal		114.55	-22.88					age > 60	M	White	Not Found	Normal	Philips	TRUE	TRUE	TRUE	FALSE	FALSE	FALSE	FALSE	FALSE	FALSE	TRUE
LAVolume	normal	abnormal		normal	mildly abnormal		71.81	5.12					age > 60	M	Latinx	fair		Philips	FALSE	FALSE	FALSE	FALSE	FALSE	FALSE	FALSE	FALSE	FALSE	FALSE
LAVolume	normal	normal		normal	normal		58.73	-0.53					age < 40	M	White	good		Philips	FALSE	FALSE	FALSE	FALSE	FALSE	FALSE	FALSE	FALSE	FALSE	FALSE
LAVolume	normal	normal		normal	normal		12.69	-0.61					age < 40	F	White	technically difficult		Philips	FALSE	TRUE	TRUE	FALSE	FALSE	FALSE	FALSE	TRUE	FALSE	FALSE
LAVolume	normal	normal		normal	normal		50.4	-4.04					age < 40	M	White	good	Overweight	GE	FALSE	FALSE	FALSE	FALSE	FALSE	FALSE	FALSE	FALSE	FALSE	FALSE
LAVolume	abnormal	normal		mildly abnormal	normal		55.66	-17.22					age > 60	M	White	good	Normal	Philips	FALSE	FALSE	FALSE	FALSE	FALSE	TRUE	FALSE	FALSE	FALSE	FALSE
LAVolume	normal	normal		normal	normal		37.13	2.07					age < 40	F	White	Not Found	Normal	GE	FALSE	FALSE	FALSE	FALSE	FALSE	FALSE	FALSE	FALSE	FALSE	FALSE
LAVolume	normal	normal		normal	normal		60.59	1.19					age < 40	F	Black or African American	Not Found	Normal	Philips	FALSE	FALSE	FALSE	FALSE	FALSE	FALSE	FALSE	FALSE	FALSE	FALSE
LAVolume	abnormal	abnormal		mildly abnormal	moderately abnormal		99.27	18.55					age > 60	M	Black or African American	fair	Obese	Philips	FALSE	TRUE	TRUE	TRUE	FALSE	FALSE	FALSE	FALSE	FALSE	FALSE
LAVolume	abnormal	abnormal		severely abnormal	severely abnormal		106.03	1.65					age 40-60	F	Black or African American	good		GE	FALSE	TRUE	FALSE	FALSE	FALSE	FALSE	FALSE	FALSE	FALSE	FALSE
LAVolume	normal	normal		normal	normal		30.47	-1.05					age 40-60	M	Asian	fair	Normal	Philips	TRUE	TRUE	FALSE	FALSE	FALSE	FALSE	FALSE	FALSE	FALSE	TRUE
LAVolume	normal	abnormal		normal	mildly abnormal		66.27	6.54					age > 60	M	Asian	fair		Philips	TRUE	FALSE	TRUE	FALSE	FALSE	FALSE	FALSE	FALSE	FALSE	FALSE
LAVolume	normal	normal		normal	normal		49.25	-9.4					age > 60	M	White	good		Philips	FALSE	FALSE	FALSE	FALSE	FALSE	FALSE	FALSE	FALSE	FALSE	FALSE
LAVolume	normal	normal		normal	normal		55.37	0.74					age > 60	F	White	Not Found	Obese	Philips	TRUE	TRUE	TRUE	FALSE	FALSE	FALSE	FALSE	FALSE	FALSE	FALSE
LAVolume	normal	normal		normal	normal		48.9	-0.19					age > 60	M	White	technically difficult	Overweight	Philips	FALSE	FALSE	FALSE	TRUE	FALSE	FALSE	FALSE	FALSE	FALSE	FALSE
LAVolume	abnormal	abnormal		moderately abnormal	severely abnormal		80.42	14.84					age > 60	M	White	Not Found	Normal	Philips	FALSE	FALSE	FALSE	FALSE	TRUE	FALSE	FALSE	FALSE	FALSE	FALSE
LAVolume	normal	normal		normal	normal		28.99	1.99					age 40-60	F	Asian	Not Found		Philips	FALSE	FALSE	TRUE	FALSE	FALSE	FALSE	FALSE	FALSE	FALSE	FALSE
LAVolume	normal	normal		normal	normal		50.62	-2.47					age > 60	F	White	good	Normal	Philips	TRUE	FALSE	TRUE	FALSE	FALSE	FALSE	FALSE	FALSE	FALSE	FALSE
LAVolume	normal	normal		normal	normal		33.62	-1.58					age > 60	F	Asian	fair	Normal	GE	TRUE	FALSE	TRUE	FALSE	FALSE	FALSE	FALSE	FALSE	FALSE	FALSE
LAVolume	normal	abnormal		normal	mildly abnormal		63.72	2.8					age < 40	F	Other	good	Obese	GE	FALSE	FALSE	FALSE	FALSE	FALSE	FALSE	FALSE	FALSE	FALSE	FALSE
LAVolume	normal	normal		normal	normal		41.45	0.55					age 40-60	F	White	good		Philips	FALSE	FALSE	TRUE	FALSE	FALSE	FALSE	FALSE	FALSE	FALSE	FALSE
LAVolume	normal	normal		normal	normal		43.83	-16.32					age 40-60	F	Black or African American	good	Overweight	Philips	TRUE	FALSE	TRUE	FALSE	TRUE	FALSE	FALSE	FALSE	FALSE	FALSE
LAVolume	normal	normal		normal	normal		53.52	3.04					age 40-60	F	Asian	Not Found		Philips	FALSE	FALSE	FALSE	FALSE	TRUE	FALSE	FALSE	FALSE	FALSE	FALSE
LAVolume	normal	normal		normal	normal		45.61	-1.17					age > 60	F	White	fair		Philips	FALSE	FALSE	TRUE	FALSE	FALSE	FALSE	FALSE	FALSE	FALSE	FALSE
LAVolume	normal	normal		normal	normal		46.88	-8.22					age > 60	M	Asian	technically difficult		Philips	TRUE	TRUE	TRUE	TRUE	TRUE	FALSE	FALSE	FALSE	FALSE	TRUE
LAVolume	abnormal	abnormal		severely abnormal	severely abnormal		81.06	6.58					age 40-60	F	Asian	fair	Normal	Philips	TRUE	TRUE	FALSE	FALSE	FALSE	FALSE	FALSE	FALSE	FALSE	FALSE
LAVolume	abnormal	abnormal		severely abnormal	moderately abnormal		100.29	-7.4					age > 60	M	Asian	technically limited	Obese	Philips	FALSE	TRUE	TRUE	FALSE	FALSE	FALSE	FALSE	TRUE	FALSE	FALSE
LAVolume	normal	normal		normal	normal		38.24	-0.99					age < 40	M	Asian	technically difficult	Obese	Philips	FALSE	FALSE	FALSE	FALSE	FALSE	FALSE	FALSE	FALSE	FALSE	FALSE
LAVolume	normal	normal		normal	normal		46.33	-31.33					age > 60	M	White	Not Found	Overweight	Philips	TRUE	TRUE	FALSE	TRUE	FALSE	FALSE	FALSE	FALSE	TRUE	FALSE
LAVolume	normal	normal		normal	normal		39.21	0.42					age 40-60	F	Black or African American	technically difficult	Obese	Philips	FALSE	FALSE	TRUE	FALSE	FALSE	FALSE	FALSE	FALSE	FALSE	FALSE
LAVolume	normal	abnormal		normal	mildly abnormal		65.12	12.25					age 40-60	F	White	Not Found	Normal	Philips	FALSE	TRUE	FALSE	FALSE	TRUE	FALSE	FALSE	FALSE	FALSE	FALSE
LAVolume	normal	abnormal		normal	moderately abnormal		61.19	12.96					age > 60	F	Asian	Not Found	Overweight	Philips	TRUE	FALSE	FALSE	FALSE	FALSE	FALSE	FALSE	FALSE	FALSE	FALSE
LAVolume	normal	normal		normal	normal		52.83	-0.33					age 40-60	F	Latinx	Not Found	Morbidly Obese	Philips	FALSE	FALSE	TRUE	FALSE	FALSE	FALSE	FALSE	FALSE	FALSE	FALSE
LAVolume	normal	normal		normal	normal		48.26	-4.81					age > 60	F	Asian	fair	Normal	GE	FALSE	FALSE	TRUE	FALSE	FALSE	FALSE	FALSE	FALSE	FALSE	FALSE
LAVolume	normal	normal		normal	normal		30.53	-0.56					age 40-60	F	Black or African American	Not Found	Normal	Philips	FALSE	TRUE	TRUE	TRUE	FALSE	FALSE	FALSE	TRUE	FALSE	FALSE
LAVolume	normal	normal		normal	normal		44.79	2.37					age 40-60	M	White	good	Obese	Philips	FALSE	FALSE	TRUE	FALSE	FALSE	FALSE	FALSE	FALSE	FALSE	FALSE
LAVolume	normal	normal		normal	normal		55.39	28.69					age > 60	M	Other	fair		Philips	FALSE	FALSE	FALSE	FALSE	FALSE	FALSE	FALSE	FALSE	FALSE	FALSE
LAVolume	normal	normal		normal	normal		26.93	3.87					age < 40	M	Asian	fair		Philips	FALSE	FALSE	FALSE	FALSE	FALSE	FALSE	FALSE	TRUE	FALSE	FALSE
LAVolume	normal	normal		normal	normal		55.73	8.67					age > 60	M	White	good	Normal	Philips	FALSE	FALSE	TRUE	FALSE	FALSE	FALSE	FALSE	FALSE	FALSE	FALSE
LAVolume	normal	normal		normal	normal		58.65	-0.69					age > 60	F	Other	fair	Overweight	Philips	TRUE	FALSE	TRUE	TRUE	FALSE	FALSE	FALSE	FALSE	FALSE	FALSE
LAVolume	abnormal	abnormal		severely abnormal	severely abnormal		102.67	-22.65					age 40-60	F	White	fair	Overweight	Philips	FALSE	TRUE	TRUE	FALSE	FALSE	FALSE	FALSE	FALSE	FALSE	FALSE
LAVolume	normal	normal		normal	normal		23.16	2.32					age > 60	F	Asian	fair	Normal	Philips	FALSE	FALSE	TRUE	FALSE	FALSE	TRUE	FALSE	FALSE	FALSE	FALSE
LAVolume	normal	normal		normal	normal		42.63	1.26					age 40-60	F	Asian	fair		Philips	FALSE	TRUE	TRUE	FALSE	FALSE	FALSE	FALSE	FALSE	FALSE	FALSE
LAVolume	abnormal	abnormal		mildly abnormal	moderately abnormal		81.15	15.25					age > 60	F	White	good	Overweight	GE	TRUE	FALSE	TRUE	FALSE	FALSE	FALSE	FALSE	FALSE	FALSE	FALSE
LAVolume	normal	normal		normal	normal		37.43	0.06					age > 60	F	White	good	Normal	Philips	FALSE	FALSE	FALSE	FALSE	FALSE	FALSE	FALSE	FALSE	FALSE	FALSE
LAVolume	abnormal	normal		mildly abnormal	normal		55.73	-6.52					age > 60	F	White	good	Overweight	Philips	FALSE	FALSE	TRUE	FALSE	FALSE	FALSE	FALSE	TRUE	FALSE	FALSE
LAVolume	normal	abnormal		normal	mildly abnormal		64.66	15.33					age > 60	F	White	Not Found	Obese	Philips	FALSE	FALSE	TRUE	FALSE	TRUE	FALSE	FALSE	FALSE	FALSE	FALSE
LAVolume	normal	normal		normal	normal		32.16	0.41					age > 60	M	White	fair	Morbidly Obese	Philips	TRUE	TRUE	TRUE	TRUE	FALSE	FALSE	FALSE	FALSE	FALSE	FALSE
LAVolume	normal	normal		normal	normal		50	-3.99					age > 60	M	Latinx	Not Found	Normal	Philips	FALSE	FALSE	FALSE	FALSE	FALSE	FALSE	FALSE	FALSE	FALSE	FALSE
LAVolume	normal	normal		normal	normal		36.41	-3.16					age > 60	M	Asian	fair	Normal	Philips	FALSE	FALSE	FALSE	FALSE	FALSE	FALSE	FALSE	FALSE	FALSE	FALSE
LAVolume	normal	normal		normal	normal		39.35	0.7					age > 60	F	White	Not Found		Philips	TRUE	FALSE	TRUE	FALSE	FALSE	FALSE	FALSE	TRUE	FALSE	FALSE
LAVolume	normal	normal		normal	normal		46.79	5.58					age 40-60	M	White	Not Found	Overweight	Philips	FALSE	FALSE	FALSE	FALSE	FALSE	FALSE	FALSE	FALSE	FALSE	FALSE
LAVolume	normal	normal		normal	normal		62.28	-1.42					age 40-60	F	White	Not Found		Philips	FALSE	FALSE	FALSE	FALSE	FALSE	FALSE	FALSE	TRUE	FALSE	FALSE
LAVolume	abnormal	abnormal		severely abnormal	severely abnormal		91.5	-2.27					age > 60	F	Other	Not Found		GE	TRUE	FALSE	FALSE	FALSE	FALSE	FALSE	FALSE	FALSE	FALSE	FALSE
LAVolume	normal	normal		normal	normal		54.05	0.11					age > 60	F	Asian	Not Found	Overweight	Philips	FALSE	TRUE	TRUE	FALSE	FALSE	FALSE	FALSE	FALSE	FALSE	FALSE
LAVolume	abnormal	abnormal		moderately abnormal	severely abnormal		105.98	9.96					age 40-60	M	Black or African American	fair		Philips	FALSE	FALSE	TRUE	FALSE	FALSE	TRUE	FALSE	FALSE	FALSE	FALSE
LAVolume	normal	normal		normal	normal		51.98	-0.03					age > 60	F	Unknown/Declined	fair		Philips	FALSE	FALSE	TRUE	FALSE	TRUE	FALSE	FALSE	FALSE	FALSE	FALSE
LAVolume	normal	normal		normal	normal		52.27	2.55					age > 60	M	Other	fair	Overweight	Philips	FALSE	FALSE	TRUE	FALSE	FALSE	FALSE	FALSE	FALSE	FALSE	FALSE
LAVolume	normal	normal		normal	normal		42.34	-1.3					age < 40	M	White	Not Found	Normal	Philips	TRUE	TRUE	FALSE	FALSE	TRUE	TRUE	FALSE	FALSE	FALSE	FALSE
LAVolume	abnormal	abnormal		moderately abnormal	mildly abnormal		76.49	-3.57					age > 60	M	White	fair	Normal	Philips	FALSE	FALSE	TRUE	FALSE	FALSE	FALSE	TRUE	FALSE	FALSE	FALSE
LAVolume	normal	normal		normal	normal		38.9	10.59					age > 60	M	Black or African American	fair		Philips	FALSE	TRUE	TRUE	FALSE	FALSE	FALSE	FALSE	FALSE	FALSE	FALSE
LAVolume	abnormal	abnormal		mildly abnormal	mildly abnormal		73.87	3.74					age > 60	M	White	fair	Overweight	Philips	FALSE	FALSE	TRUE	FALSE	FALSE	FALSE	FALSE	FALSE	FALSE	FALSE
LAVolume	abnormal	abnormal		mildly abnormal	mildly abnormal		74.25	0.51					age > 60	M	Asian	Not Found	Overweight	Philips	TRUE	FALSE	FALSE	FALSE	TRUE	FALSE	FALSE	FALSE	FALSE	FALSE
LAVolume	normal	normal		normal	normal		52.36	2.72					age 40-60	F	White	Not Found		Philips	FALSE	FALSE	FALSE	FALSE	FALSE	FALSE	FALSE	FALSE	FALSE	FALSE
LAVolume	normal	normal		normal	normal		45.07	6.14					age > 60	F	Asian	Not Found	Normal	Philips	FALSE	FALSE	TRUE	FALSE	FALSE	FALSE	FALSE	FALSE	FALSE	FALSE
LAVolume	abnormal	abnormal		moderately abnormal	mildly abnormal		86.86	-14.26					age > 60	F	White	good	Overweight	Philips	FALSE	FALSE	TRUE	FALSE	FALSE	FALSE	FALSE	FALSE	FALSE	FALSE
LAVolume	normal	normal		normal	normal		49.42	0.85					age > 60	M	White	technically difficult		Philips	TRUE	FALSE	TRUE	FALSE	FALSE	FALSE	FALSE	FALSE	FALSE	FALSE
LAVolume	normal	normal		normal	normal		38.42	10.85					age 40-60	M	Latinx	fair		Philips	TRUE	FALSE	TRUE	TRUE	FALSE	FALSE	FALSE	FALSE	FALSE	FALSE
LAVolume	abnormal	abnormal		mildly abnormal	mildly abnormal		81.92	9.85					age 40-60	M	Unknown/Declined	good		Philips	FALSE	FALSE	FALSE	FALSE	FALSE	FALSE	FALSE	FALSE	FALSE	FALSE
LAVolume	normal	normal		normal	normal		57.59	1.18					age 40-60	F	White	fair	Overweight	Philips	FALSE	FALSE	TRUE	FALSE	FALSE	FALSE	FALSE	FALSE	FALSE	FALSE
LAVolume	normal	abnormal		normal	mildly abnormal		72.42	18.84					age > 60	M	White	fair	Overweight	Philips	TRUE	FALSE	TRUE	FALSE	FALSE	FALSE	FALSE	FALSE	FALSE	FALSE
LAVolume	normal	normal		normal	normal		39.81	11.62					age > 60	F	Asian	Not Found	Low	Philips	TRUE	FALSE	TRUE	FALSE	FALSE	FALSE	FALSE	FALSE	FALSE	FALSE
LAVolume	normal	normal		normal	normal		38.18	-1.62					age > 60	F	Asian	fair	Normal	Philips	FALSE	FALSE	TRUE	TRUE	FALSE	FALSE	FALSE	FALSE	FALSE	FALSE
LAVolume	normal	normal		normal	normal		40.46	12.93					age > 60	F	Latinx	good		Philips	FALSE	FALSE	FALSE	FALSE	FALSE	FALSE	FALSE	TRUE	TRUE	FALSE
LAVolume	normal	normal		normal	normal		33.82	-0.16					age < 40	F	Latinx	good	Normal	Philips	FALSE	FALSE	FALSE	FALSE	FALSE	FALSE	FALSE	FALSE	FALSE	FALSE
LAVolume	abnormal	abnormal		mildly abnormal	mildly abnormal		95.34	-7.3					age 40-60	M	White	fair	Obese	GE	FALSE	TRUE	TRUE	FALSE	FALSE	FALSE	FALSE	FALSE	FALSE	FALSE
LAVolume	normal	normal		normal	normal		40.11	0.22					age > 60	F	Latinx	fair		Philips	TRUE	FALSE	TRUE	FALSE	FALSE	FALSE	FALSE	FALSE	FALSE	FALSE
LAVolume	normal	normal		normal	normal		51.06	-2.72					age > 60	F	Latinx	good	Morbidly Obese	Philips	FALSE	FALSE	FALSE	TRUE	FALSE	FALSE	FALSE	FALSE	FALSE	FALSE
LAVolume	abnormal	abnormal		moderately abnormal	severely abnormal		118.75	7.54					age 40-60	M	Other	good	Overweight	Philips	TRUE	FALSE	FALSE	FALSE	FALSE	FALSE	FALSE	FALSE	TRUE	FALSE
LAVolume	normal	normal		normal	normal		60.02	0.05					age > 60	M	White	Not Found	Overweight	Philips	FALSE	TRUE	FALSE	FALSE	FALSE	FALSE	FALSE	FALSE	FALSE	FALSE
LAVolume	normal	normal		normal	normal		43.58	5.91					age > 60	F	White	technically difficult	Obese	GE	FALSE	FALSE	TRUE	FALSE	FALSE	FALSE	FALSE	FALSE	FALSE	FALSE
LAVolume	normal	normal		normal	normal		38.23	-9.52					age 40-60	F	Black or African American	fair	Normal	Philips	FALSE	FALSE	TRUE	FALSE	FALSE	FALSE	FALSE	TRUE	FALSE	FALSE
LAVolume	normal	normal		normal	normal		40.94	-0.1					age < 40	F	Unknown/Declined	Not Found	Overweight	Philips	FALSE	FALSE	FALSE	FALSE	FALSE	FALSE	FALSE	FALSE	FALSE	FALSE
LAVolume	normal	normal		normal	normal		49.66	-3.4					age > 60	F	White	Not Found	Normal	Philips	TRUE	FALSE	TRUE	FALSE	FALSE	FALSE	FALSE	FALSE	FALSE	FALSE
LAVolume	normal	normal		normal	normal		63.21	-7.49					age 40-60	F	Black or African American	good	Obese	GE	TRUE	FALSE	TRUE	FALSE	FALSE	FALSE	FALSE	FALSE	FALSE	TRUE
LAVolume	normal	normal		normal	normal		24.53	7.48					age 40-60	F	White	good	Normal	Philips	FALSE	FALSE	TRUE	TRUE	FALSE	FALSE	FALSE	FALSE	FALSE	FALSE
LAVolume	normal	normal		normal	normal		49.61	1.23					age < 40	M	Latinx	Not Found		Philips	FALSE	FALSE	TRUE	FALSE	FALSE	FALSE	FALSE	FALSE	FALSE	FALSE
LAVolume	normal	normal		normal	normal		53.15	-1.23					age 40-60	M	Latinx	fair	Obese	Philips	FALSE	TRUE	TRUE	FALSE	FALSE	FALSE	FALSE	FALSE	FALSE	FALSE
LAVolume	abnormal	abnormal		severely abnormal	severely abnormal		128.09	14.19					age > 60	M	White	Not Found	Obese	Philips	TRUE	TRUE	TRUE	TRUE	TRUE	FALSE	FALSE	FALSE	FALSE	FALSE
LAVolume	normal	normal		normal	normal		43.31	4.63					age > 60	F	Asian	fair		Philips	FALSE	FALSE	TRUE	FALSE	TRUE	FALSE	FALSE	FALSE	FALSE	FALSE
LAVolume	normal	normal		normal	normal		30.24	-1.51					age < 40	F	Latinx	good		Philips	FALSE	FALSE	FALSE	FALSE	FALSE	FALSE	FALSE	FALSE	FALSE	FALSE
LAVolume	normal	normal		normal	normal		59.57	0.62					age 40-60	M	White	fair	Overweight	Philips	FALSE	FALSE	FALSE	FALSE	FALSE	FALSE	FALSE	FALSE	FALSE	FALSE
LAVolume	normal	normal		normal	normal		38.07	-15.84					age > 60	M	Latinx	Not Found	Overweight	Philips	FALSE	FALSE	TRUE	TRUE	FALSE	FALSE	FALSE	FALSE	FALSE	FALSE
LAVolume	normal	normal		normal	normal		60.78	-0.43					age 40-60	F	White	Not Found	Overweight	Philips	TRUE	FALSE	TRUE	TRUE	FALSE	FALSE	FALSE	FALSE	FALSE	FALSE
LAVolume	normal	normal		normal	normal		37.97	-15.23					age 40-60	F	Asian	fair		GE	FALSE	TRUE	FALSE	FALSE	FALSE	FALSE	TRUE	FALSE	FALSE	FALSE
LAVolume	abnormal	abnormal		severely abnormal	severely abnormal		122.4	2.34					age > 60	M	Latinx	fair	Obese	Philips	TRUE	TRUE	FALSE	FALSE	TRUE	FALSE	FALSE	FALSE	FALSE	FALSE
LAVolume	normal	normal		normal	normal		37.88	-0.38					age > 60	M	Asian	Not Found	Normal	GE	FALSE	FALSE	TRUE	TRUE	FALSE	FALSE	FALSE	FALSE	FALSE	FALSE
LAVolume	normal	normal		normal	normal		29.64	-2.71					age 40-60	F	Other	fair	Normal	Philips	FALSE	FALSE	FALSE	FALSE	FALSE	FALSE	FALSE	FALSE	FALSE	FALSE
LAVolume	abnormal	normal		mildly abnormal	normal		48.52	-16.95					age 40-60	F	White	Not Found	Low	Philips	FALSE	FALSE	FALSE	FALSE	FALSE	FALSE	FALSE	FALSE	FALSE	FALSE
LAVolume	normal	normal		normal	normal		37.43	0.86					age > 60	F	White	technically difficult	Overweight	Philips	FALSE	FALSE	FALSE	FALSE	FALSE	FALSE	FALSE	FALSE	FALSE	FALSE
LAVolume	normal	normal		normal	normal		33.46	0.93					age < 40	F	Latinx	Not Found		Philips	FALSE	FALSE	FALSE	FALSE	FALSE	FALSE	FALSE	FALSE	FALSE	FALSE
LAVolume	normal	normal		normal	normal		49.3	20.61					age > 60	M	Asian	fair	Overweight	Philips	FALSE	TRUE	TRUE	FALSE	FALSE	FALSE	FALSE	FALSE	FALSE	FALSE
LAVolume	normal	abnormal		normal	mildly abnormal		53.17	8.34					age > 60	F	White	Not Found		Philips	FALSE	FALSE	TRUE	TRUE	FALSE	FALSE	FALSE	TRUE	FALSE	FALSE
LAVolume	normal	abnormal		normal	severely abnormal		85.32	34.64					age > 60	M	Asian	Not Found		Philips	TRUE	TRUE	TRUE	TRUE	FALSE	FALSE	FALSE	FALSE	FALSE	FALSE
LAVolume	normal	normal		normal	normal		48.75	-0.91					age < 40	F	Other	good	Obese	Philips	FALSE	FALSE	FALSE	TRUE	FALSE	FALSE	FALSE	TRUE	FALSE	FALSE
LAVolume	normal	normal		normal	normal		50.78	-12.42					age > 60	M	White	fair	Normal	Philips	TRUE	TRUE	FALSE	TRUE	FALSE	TRUE	FALSE	FALSE	FALSE	FALSE
LAVolume	normal	normal		normal	normal		45.56	5.12					age > 60	M	White	fair	Overweight	Philips	FALSE	FALSE	FALSE	FALSE	FALSE	FALSE	FALSE	FALSE	TRUE	FALSE
LAVolume	normal	normal		normal	normal		43.35	-1.28					age > 60	F	White	Not Found		Philips	FALSE	FALSE	FALSE	FALSE	FALSE	FALSE	FALSE	TRUE	FALSE	FALSE
LAVolume	normal	normal		normal	normal		68.57	-0.85					age > 60	M	White	Not Found	Obese	Philips	FALSE	TRUE	TRUE	FALSE	FALSE	TRUE	FALSE	TRUE	FALSE	FALSE
LAVolume	abnormal	abnormal		moderately abnormal	moderately abnormal		82.72	-0.54					age > 60	M	Black or African American	Not Found	Normal	Philips	FALSE	TRUE	FALSE	TRUE	FALSE	FALSE	FALSE	TRUE	FALSE	FALSE
LAVolume	normal	normal		normal	normal		35.3	-3.38					age > 60	F	Asian	fair		Philips	TRUE	FALSE	TRUE	FALSE	FALSE	FALSE	FALSE	FALSE	FALSE	FALSE
LAVolume	abnormal	abnormal		mildly abnormal	mildly abnormal		71.32	6.64					age 40-60	M	Other	Not Found	Overweight	Philips	FALSE	FALSE	FALSE	FALSE	FALSE	FALSE	FALSE	FALSE	FALSE	FALSE
LAVolume	abnormal	normal		mildly abnormal	normal		69.78	-5.44					age 40-60	F	Black or African American	Not Found	Obese	Philips	FALSE	FALSE	TRUE	FALSE	FALSE	FALSE	FALSE	FALSE	FALSE	FALSE
LAVolume	abnormal	abnormal		mildly abnormal	mildly abnormal		72.31	0.62					age > 60	M	White	fair	Overweight	Philips	TRUE	TRUE	TRUE	TRUE	FALSE	FALSE	FALSE	FALSE	FALSE	TRUE
LAVolume	abnormal	abnormal		mildly abnormal	moderately abnormal		65.93	7.87					age > 60	F	Other	good		Philips	TRUE	FALSE	FALSE	FALSE	FALSE	FALSE	FALSE	FALSE	FALSE	FALSE
LAVolume	normal	normal		normal	normal		33.7	-2.58					age > 60	M	Asian	good		Philips	FALSE	FALSE	TRUE	FALSE	FALSE	FALSE	FALSE	FALSE	FALSE	FALSE
LAVolume	normal	normal		normal	normal		64.77	-1.41					age 40-60	M	Latinx	Not Found	Obese	GE	FALSE	FALSE	FALSE	FALSE	FALSE	FALSE	FALSE	FALSE	FALSE	FALSE
LAVolume	normal	abnormal		normal	mildly abnormal		48.56	11.12					age > 60	F	White	Not Found	Normal	Philips	FALSE	FALSE	TRUE	FALSE	FALSE	FALSE	FALSE	FALSE	FALSE	FALSE
LAVolume	normal	normal		normal	normal		40.57	-2.85					age 40-60	M	Unknown/Declined	fair	Normal	Philips	FALSE	TRUE	FALSE	FALSE	FALSE	FALSE	FALSE	FALSE	FALSE	FALSE
LAVolume	abnormal	abnormal		moderately abnormal	severely abnormal		74.6	13.2					age 40-60	F	Asian	Not Found		Philips	FALSE	FALSE	TRUE	FALSE	FALSE	FALSE	FALSE	FALSE	FALSE	FALSE
LAVolume	normal	normal		normal	normal		42.4	-17.18					age > 60	M	White	technically limited		Philips	FALSE	FALSE	TRUE	FALSE	FALSE	FALSE	FALSE	FALSE	FALSE	FALSE
LAVolume	abnormal	abnormal		severely abnormal	severely abnormal		94.94	-2.11					age > 60	M	White	Not Found	Overweight	Philips	FALSE	FALSE	FALSE	FALSE	FALSE	FALSE	FALSE	FALSE	FALSE	FALSE
LAVolume	abnormal	abnormal		severely abnormal	severely abnormal		118.28	12.56					age 40-60	F	White	good	Normal	Philips	TRUE	FALSE	TRUE	FALSE	FALSE	FALSE	FALSE	FALSE	FALSE	FALSE
LAVolume	normal	normal		normal	normal		63.36	0.73					age 40-60	F	White	Not Found	Obese	Philips	FALSE	FALSE	TRUE	FALSE	FALSE	FALSE	FALSE	TRUE	FALSE	FALSE
LAVolume	normal	normal		normal	normal		52.66	-4.66					age 40-60	F	Other	fair		Philips	TRUE	TRUE	TRUE	FALSE	FALSE	FALSE	FALSE	FALSE	FALSE	FALSE
LAVolume	normal	normal		normal	normal		60.86	0.1					age 40-60	M	White	Not Found	Obese	GE	FALSE	FALSE	FALSE	FALSE	FALSE	FALSE	FALSE	FALSE	FALSE	FALSE
LAVolume	normal	normal		normal	normal		37.71	-0.57					age < 40	F	White	Not Found		Philips	FALSE	FALSE	FALSE	FALSE	FALSE	FALSE	FALSE	FALSE	FALSE	FALSE
LAVolume	normal	normal		normal	normal		51.35	-11.28					age 40-60	F	Latinx	fair	Overweight	Philips	FALSE	FALSE	FALSE	FALSE	FALSE	FALSE	FALSE	FALSE	FALSE	FALSE
LAVolume	normal	normal		normal	normal		34.99	-8.55					age > 60	F	White	fair	Normal	Philips	TRUE	FALSE	FALSE	FALSE	FALSE	FALSE	FALSE	FALSE	FALSE	FALSE
LAVolume	normal	normal		normal	normal		49.81	-2.37					age > 60	M	Asian	Not Found	Overweight	Philips	FALSE	TRUE	TRUE	TRUE	TRUE	FALSE	FALSE	FALSE	FALSE	FALSE
LAVolume	abnormal	abnormal		severely abnormal	severely abnormal		125.01	2.53					age > 60	M	White	Not Found		Philips	TRUE	TRUE	TRUE	FALSE	TRUE	FALSE	FALSE	FALSE	FALSE	FALSE
LAVolume	normal	normal		normal	normal		38.03	16.07					age > 60	F	White	fair	Obese	Philips	TRUE	TRUE	TRUE	FALSE	FALSE	FALSE	FALSE	FALSE	FALSE	FALSE
LAVolume	normal	normal		normal	normal		36.82	1.6					age > 60	F	Asian	fair	Overweight	Philips	FALSE	FALSE	TRUE	FALSE	FALSE	FALSE	FALSE	TRUE	FALSE	FALSE
LAVolume	normal	normal		normal	normal		47.97	1.44					age > 60	F	White	good	Normal	Philips	FALSE	FALSE	TRUE	TRUE	FALSE	FALSE	FALSE	FALSE	FALSE	FALSE
LAVolume	normal	normal		normal	normal		27.53	0.32					age > 60	F	Asian	good	Normal	Philips	TRUE	FALSE	FALSE	FALSE	FALSE	FALSE	FALSE	FALSE	FALSE	FALSE
LAVolume	abnormal	abnormal		severely abnormal	severely abnormal		128.24	4.48					age > 60	M	White	Not Found		Philips	TRUE	TRUE	TRUE	FALSE	FALSE	FALSE	FALSE	FALSE	FALSE	FALSE
LAVolume	normal	normal		normal	normal		38.11	0.23					age < 40	F	White	fair	Obese	Philips	FALSE	FALSE	TRUE	FALSE	FALSE	FALSE	FALSE	FALSE	FALSE	FALSE
LAVolume	normal	normal		normal	normal		62.87	7.74					age > 60	F	White	technically difficult		Philips	FALSE	FALSE	TRUE	FALSE	FALSE	FALSE	FALSE	FALSE	FALSE	FALSE
LAVolume	abnormal	abnormal		severely abnormal	severely abnormal		90.91	-0.25					age > 60	F	Black or African American	Not Found		GE	FALSE	FALSE	TRUE	FALSE	FALSE	FALSE	FALSE	FALSE	FALSE	FALSE
LAVolume	normal	normal		normal	normal		69.55	1.1					age > 60	M	White	Not Found		Philips	FALSE	FALSE	FALSE	TRUE	FALSE	FALSE	FALSE	FALSE	FALSE	FALSE
LAVolume	normal	normal		normal	normal		46.71	-8.57					age > 60	M	White	poor		Philips	FALSE	FALSE	FALSE	FALSE	FALSE	FALSE	FALSE	FALSE	FALSE	FALSE
LAVolume	normal	normal		normal	normal		34.67	3.35					age 40-60	F	White	fair	Normal	Philips	FALSE	FALSE	FALSE	FALSE	FALSE	FALSE	FALSE	FALSE	FALSE	FALSE
LAVolume	abnormal	abnormal		moderately abnormal	mildly abnormal		74.12	-8.34					age 40-60	M	White	good	Normal	Philips	FALSE	FALSE	FALSE	FALSE	FALSE	FALSE	FALSE	FALSE	FALSE	FALSE
LAVolume	normal	normal		normal	normal		38.05	0.1					age < 40	F	Latinx	good	Overweight	Philips	FALSE	FALSE	TRUE	FALSE	FALSE	FALSE	FALSE	FALSE	FALSE	FALSE
LAVolume	abnormal	abnormal		severely abnormal	severely abnormal		133.71	-38.56					age > 60	M	White	Not Found	Overweight	Philips	TRUE	FALSE	TRUE	TRUE	FALSE	FALSE	FALSE	FALSE	FALSE	FALSE
LAVolume	normal	normal		normal	normal		29.4	-11.63					age > 60	F	Other	Not Found		GE	FALSE	FALSE	FALSE	FALSE	FALSE	FALSE	FALSE	FALSE	FALSE	FALSE
LAVolume	normal	normal		normal	normal		34.26	2.01					age > 60	M	Asian	good	Overweight	GE	FALSE	FALSE	TRUE	FALSE	FALSE	TRUE	FALSE	FALSE	FALSE	TRUE
LAVolume	normal	normal		normal	normal		55.71	-6.57					age 40-60	M	Asian	good	Overweight	Philips	TRUE	FALSE	TRUE	TRUE	FALSE	FALSE	FALSE	FALSE	FALSE	FALSE
LAVolume	abnormal	abnormal		mildly abnormal	mildly abnormal		70.31	4.63					age 40-60	F	White	technically limited	Normal	Philips	FALSE	TRUE	FALSE	FALSE	TRUE	FALSE	FALSE	FALSE	FALSE	FALSE
LAVolume	abnormal	abnormal		severely abnormal	severely abnormal		150.45	8.91					age > 60	F	White	Not Found		Philips	TRUE	TRUE	TRUE	TRUE	FALSE	FALSE	FALSE	FALSE	FALSE	FALSE
LAVolume	normal	normal		normal	normal		17.85	-0.29					age < 40	F	Other	Not Found	Normal	Philips	FALSE	TRUE	FALSE	FALSE	FALSE	FALSE	FALSE	FALSE	FALSE	FALSE
LAVolume	normal	normal		normal	normal		52.64	-5.81					age 40-60	M	White	fair	Overweight	Philips	FALSE	TRUE	TRUE	FALSE	FALSE	FALSE	FALSE	FALSE	FALSE	FALSE
LAVolume	normal	normal		normal	normal		57.92	-0.14					age > 60	M	White	fair	Obese	Philips	FALSE	FALSE	FALSE	FALSE	FALSE	FALSE	FALSE	FALSE	FALSE	FALSE
LAVolume	abnormal	abnormal		moderately abnormal	mildly abnormal		70.61	-9.35					age > 60	M	Unknown/Declined	good	Normal	Philips	FALSE	FALSE	TRUE	FALSE	FALSE	FALSE	FALSE	FALSE	FALSE	FALSE
LAVolume	normal	normal		normal	normal		37.46	-2.1					age > 60	F	White	good		GE	FALSE	FALSE	FALSE	FALSE	FALSE	FALSE	FALSE	FALSE	FALSE	FALSE
LAVolume	abnormal	abnormal		severely abnormal	severely abnormal		113.47	23.1					age > 60	M	Other	good	Normal	Philips	FALSE	TRUE	TRUE	TRUE	TRUE	FALSE	FALSE	FALSE	FALSE	TRUE
LAVolume	normal	normal		normal	normal		50.57	1.14					age < 40	M	White	fair	Overweight	Philips	FALSE	FALSE	FALSE	FALSE	FALSE	FALSE	FALSE	FALSE	FALSE	FALSE
LAVolume	normal	normal		normal	normal		31.09	-0.07					age > 60	M	Unknown/Declined	fair	Overweight	Philips	FALSE	FALSE	TRUE	FALSE	FALSE	FALSE	FALSE	FALSE	FALSE	FALSE
LAVolume	abnormal	abnormal		severely abnormal	severely abnormal		89.33	-8.4					age > 60	F	Latinx	fair	Overweight	Philips	FALSE	FALSE	FALSE	FALSE	FALSE	FALSE	FALSE	FALSE	FALSE	FALSE
LAVolume	abnormal	abnormal		moderately abnormal	moderately abnormal		92.94	-6.1					age > 60	M	Unknown/Declined	Not Found	Obese	Philips	FALSE	FALSE	FALSE	TRUE	FALSE	FALSE	FALSE	FALSE	FALSE	FALSE
LAVolume	abnormal	abnormal		severely abnormal	severely abnormal		254.07	-27.85					age > 60	M	White	fair	Normal	Philips	TRUE	FALSE	TRUE	FALSE	TRUE	FALSE	FALSE	FALSE	FALSE	FALSE
LAVolume	normal	normal		normal	normal		65.39	0.79					age 40-60	F	Latinx	good	Obese	Philips	FALSE	FALSE	FALSE	FALSE	FALSE	FALSE	FALSE	FALSE	FALSE	FALSE
LAVolume	normal	normal		normal	normal		34.19	-9.61					age 40-60	F	White	good		Philips	FALSE	FALSE	TRUE	FALSE	FALSE	FALSE	FALSE	FALSE	TRUE	TRUE
LAVolume	normal	normal		normal	normal		31.83	5.67					age < 40	F	Asian	fair		Philips	FALSE	FALSE	FALSE	FALSE	FALSE	FALSE	FALSE	FALSE	FALSE	FALSE
LAVolume	abnormal	abnormal		mildly abnormal	mildly abnormal		74.49	0.99					age > 60	M	White	fair	Overweight	Philips	TRUE	FALSE	TRUE	TRUE	TRUE	FALSE	FALSE	FALSE	FALSE	TRUE
LAVolume	normal	normal		normal	normal		44.33	4.67					age > 60	F	Other	good	Overweight	Philips	FALSE	TRUE	FALSE	FALSE	FALSE	FALSE	FALSE	TRUE	FALSE	FALSE
LAVolume	normal	normal		normal	normal		46.85	1.7					age > 60	M	Latinx	Not Found	Overweight	Philips	FALSE	FALSE	FALSE	FALSE	FALSE	FALSE	FALSE	FALSE	FALSE	FALSE
LAVolume	normal	normal		normal	normal		48.21	-13.57					age 40-60	M	White	good	Normal	Philips	FALSE	FALSE	FALSE	FALSE	FALSE	FALSE	FALSE	FALSE	FALSE	FALSE
LAVolume	abnormal	abnormal		mildly abnormal	mildly abnormal		68.56	3.13					age 40-60	M	Latinx	technically difficult	Overweight	Philips	FALSE	TRUE	FALSE	TRUE	FALSE	TRUE	TRUE	FALSE	FALSE	FALSE
LAVolume	normal	normal		normal	normal		45.58	-0.83					age < 40	F	Asian	good	Overweight	Philips	FALSE	FALSE	FALSE	FALSE	FALSE	FALSE	FALSE	TRUE	FALSE	FALSE
LAVolume	normal	normal		normal	normal		58.52	-1.82					age > 60	M	White	fair	Normal	Philips	FALSE	FALSE	FALSE	FALSE	FALSE	FALSE	FALSE	FALSE	FALSE	FALSE
LAVolume	abnormal	abnormal		moderately abnormal	moderately abnormal		73.71	0.8					age > 60	F	Latinx	good	Overweight	GE	FALSE	FALSE	TRUE	FALSE	FALSE	FALSE	FALSE	FALSE	FALSE	FALSE
LAVolume	normal	normal		normal	normal		41.21	-3.53					age > 60	F	White	good	Normal	Philips	TRUE	TRUE	TRUE	TRUE	FALSE	FALSE	FALSE	FALSE	FALSE	FALSE
LAVolume	abnormal	normal		mildly abnormal	normal		49.95	-0.25					age > 60	F	Asian	fair	Normal	Philips	FALSE	FALSE	FALSE	FALSE	FALSE	FALSE	FALSE	FALSE	FALSE	FALSE
LAVolume	abnormal	normal		mildly abnormal	normal		51.81	-29.89					age < 40	M	Latinx	good	Normal	Philips	FALSE	FALSE	FALSE	TRUE	FALSE	FALSE	FALSE	FALSE	FALSE	FALSE
LAVolume	abnormal	abnormal		severely abnormal	severely abnormal		127.37	0.74					age > 60	M	White	fair	Obese	Philips	TRUE	TRUE	TRUE	TRUE	TRUE	FALSE	FALSE	FALSE	FALSE	FALSE
LAVolume	abnormal	abnormal		mildly abnormal	mildly abnormal		77.04	4.26					age > 60	M	Black or African American	Not Found	Normal	GE	FALSE	TRUE	TRUE	FALSE	TRUE	FALSE	FALSE	FALSE	FALSE	TRUE
LAVolume	abnormal	abnormal		mildly abnormal	mildly abnormal		82.71	1.42					age > 60	M	Black or African American	Not Found	Obese	Philips	FALSE	FALSE	TRUE	FALSE	FALSE	FALSE	FALSE	FALSE	FALSE	FALSE
LAVolume	normal	normal		normal	normal		53.54	9.09					age > 60	M	White	Not Found	Normal	Philips	FALSE	TRUE	TRUE	FALSE	FALSE	FALSE	FALSE	FALSE	FALSE	TRUE
LAVolume	normal	normal		normal	normal		34.06	-11.87					age < 40	F	White	Not Found		Philips	FALSE	FALSE	FALSE	FALSE	FALSE	FALSE	FALSE	FALSE	FALSE	FALSE
LAVolume	abnormal	abnormal		mildly abnormal	mildly abnormal		65.08	0.16					age < 40	F	White	Not Found	Normal	Philips	FALSE	FALSE	FALSE	FALSE	FALSE	FALSE	FALSE	FALSE	FALSE	FALSE
LAVolume	normal	normal		normal	normal		32.54	-22.16					age 40-60	M	Asian	fair	Obese	GE	FALSE	TRUE	TRUE	TRUE	FALSE	FALSE	TRUE	FALSE	FALSE	TRUE
LAVolume	normal	normal		normal	normal		57.55	7.1					age > 60	M	Latinx	fair	Obese	Philips	FALSE	TRUE	TRUE	TRUE	TRUE	FALSE	FALSE	FALSE	FALSE	TRUE
LAVolume	abnormal	normal		mildly abnormal	normal		83.49	-13					age > 60	M	White	fair	Morbidly Obese	Philips	FALSE	TRUE	TRUE	TRUE	FALSE	FALSE	FALSE	TRUE	FALSE	FALSE
LAVolume	normal	normal		normal	normal		36.24	1.64					age > 60	F	White	good	Overweight	Philips	FALSE	FALSE	TRUE	FALSE	FALSE	FALSE	FALSE	FALSE	FALSE	FALSE
LAVolume	normal	normal		normal	normal		28.44	-1.11					age > 60	F	Black or African American	fair		Philips	FALSE	TRUE	TRUE	FALSE	TRUE	FALSE	FALSE	FALSE	FALSE	FALSE
LAVolume	normal	normal		normal	normal		72.58	1.16					age > 60	M	White	fair	Overweight	Philips	FALSE	FALSE	FALSE	FALSE	FALSE	FALSE	FALSE	FALSE	FALSE	FALSE
LAVolume	abnormal	abnormal		mildly abnormal	mildly abnormal		87.73	-4.46					age > 60	M	White	Not Found	Obese	Philips	TRUE	TRUE	TRUE	TRUE	FALSE	FALSE	FALSE	FALSE	FALSE	TRUE
LAVolume	abnormal	abnormal		moderately abnormal	severely abnormal		83.56	11.12					age > 60	F	White	Not Found	Obese	Philips	FALSE	FALSE	TRUE	FALSE	TRUE	FALSE	FALSE	TRUE	FALSE	FALSE
LAVolume	normal	normal		normal	normal		37.41	-1.16					age > 60	M	Asian	fair	Normal	Philips	FALSE	TRUE	TRUE	FALSE	FALSE	FALSE	FALSE	FALSE	FALSE	FALSE
LAVolume	normal	normal		normal	normal		57.76	-0.29					age 40-60	M	Other	good	Normal	Philips	TRUE	TRUE	TRUE	TRUE	FALSE	FALSE	FALSE	FALSE	FALSE	FALSE
LAVolume	normal	normal		normal	normal		37.26	0.53					age > 60	F	Other	technically difficult	Overweight	Philips	FALSE	TRUE	TRUE	TRUE	FALSE	FALSE	FALSE	FALSE	FALSE	FALSE
LAVolume	abnormal	normal		mildly abnormal	normal		71.91	-10.19					age < 40	M	Unknown/Declined	Not Found	Normal	GE	FALSE	FALSE	FALSE	FALSE	FALSE	FALSE	FALSE	FALSE	FALSE	FALSE
LAVolume	normal	normal		normal	normal		20.35	-5.64					age > 60	M	White	technically difficult		Philips	FALSE	FALSE	TRUE	FALSE	FALSE	FALSE	FALSE	FALSE	FALSE	FALSE
LAVolume	normal	normal		normal	normal		53.14	-3.71					age 40-60	M	White	Not Found	Overweight	Philips	FALSE	FALSE	FALSE	FALSE	FALSE	FALSE	FALSE	FALSE	FALSE	FALSE
LAVolume	normal	normal		normal	normal		49.08	0.16					age 40-60	F	Latinx	good	Obese	Philips	FALSE	FALSE	FALSE	FALSE	FALSE	FALSE	FALSE	TRUE	TRUE	FALSE
LAVolume	normal	normal		normal	normal		39.36	0.73					age 40-60	F	Other	fair	Overweight	Philips	FALSE	FALSE	FALSE	FALSE	FALSE	FALSE	FALSE	FALSE	FALSE	FALSE
LAVolume	normal	normal		normal	normal		56.09	4.19					age > 60	M	Asian	Not Found	Normal	Philips	FALSE	TRUE	TRUE	TRUE	FALSE	FALSE	FALSE	FALSE	TRUE	FALSE
LAVolume	abnormal	abnormal		moderately abnormal	moderately abnormal		92.37	-3.25					age > 60	M	White	Not Found		Philips	FALSE	FALSE	TRUE	FALSE	FALSE	FALSE	FALSE	FALSE	FALSE	FALSE
LAVolume	normal	normal		normal	normal		52.81	3.62					age > 60	M	White	fair	Normal	Philips	FALSE	FALSE	TRUE	TRUE	FALSE	FALSE	FALSE	FALSE	FALSE	FALSE
LAVolume	normal	normal		normal	normal		55.88	-2.23					age > 60	F	White	Not Found		Philips	FALSE	FALSE	TRUE	FALSE	FALSE	FALSE	FALSE	TRUE	FALSE	FALSE
LAVolume	abnormal	abnormal		severely abnormal	severely abnormal		75.9	-2.19					age > 60	F	Asian	fair	Obese	Philips	FALSE	FALSE	TRUE	FALSE	FALSE	FALSE	FALSE	FALSE	FALSE	FALSE
LAVolume	normal	normal		normal	normal		32.17	0.35					age 40-60	M	Asian	fair	Normal	Philips	FALSE	FALSE	FALSE	FALSE	FALSE	FALSE	FALSE	FALSE	FALSE	FALSE
LAVolume	normal	normal		normal	normal		35.57	11.89					age < 40	F	White	good	Normal	Philips	FALSE	TRUE	TRUE	FALSE	FALSE	FALSE	FALSE	FALSE	FALSE	FALSE
LAVolume	normal	normal		normal	normal		31.75	-4.49					age < 40	F	Latinx	fair	Normal	Philips	FALSE	FALSE	TRUE	FALSE	FALSE	FALSE	FALSE	TRUE	TRUE	FALSE
LAVolume	abnormal	abnormal		severely abnormal	severely abnormal		106.83	-1.53					age > 60	M	Asian	good	Normal	Philips	TRUE	TRUE	TRUE	TRUE	FALSE	FALSE	FALSE	TRUE	FALSE	TRUE
LAVolume	normal	normal		normal	normal		38.21	0.42					age > 60	F	Asian	good		Philips	FALSE	TRUE	TRUE	TRUE	TRUE	FALSE	FALSE	TRUE	FALSE	TRUE
LAVolume	normal	normal		normal	normal		33.89	0.7					age 40-60	M	Unknown/Declined	good	Morbidly Obese	Philips	FALSE	FALSE	TRUE	FALSE	FALSE	FALSE	FALSE	FALSE	FALSE	FALSE
LAVolume	abnormal	abnormal		mildly abnormal	mildly abnormal		76.21	-2.54					age > 60	F	Latinx	fair		Philips	TRUE	TRUE	TRUE	TRUE	FALSE	FALSE	FALSE	FALSE	FALSE	FALSE
LAVolume	normal	normal		normal	normal		30.42	-7.14					age > 60	F	Other	Not Found		Philips	FALSE	FALSE	TRUE	TRUE	FALSE	FALSE	FALSE	FALSE	FALSE	FALSE
LAVolume	normal	normal		normal	normal		58.29	0.34					age > 60	F	White	Not Found	Overweight	Philips	FALSE	FALSE	FALSE	FALSE	FALSE	FALSE	FALSE	FALSE	FALSE	FALSE
LAVolume	normal	normal		normal	normal		27.64	-8.7					age 40-60	F	Asian	fair	Normal	Philips	FALSE	FALSE	FALSE	FALSE	FALSE	FALSE	FALSE	TRUE	FALSE	FALSE
LAVolume	abnormal	abnormal		severely abnormal	severely abnormal		99.22	-2.3					age > 60	F	White	Not Found	Normal	GE	FALSE	TRUE	FALSE	FALSE	FALSE	TRUE	FALSE	FALSE	FALSE	FALSE
LAVolume	normal	normal		normal	normal		35.87	-0.24					age > 60	M	White	fair	Overweight	Philips	FALSE	FALSE	TRUE	TRUE	FALSE	FALSE	FALSE	FALSE	FALSE	FALSE
LAVolume	abnormal	normal		mildly abnormal	normal		60.26	-9.21					age 40-60	M	White	fair	Normal	Philips	FALSE	FALSE	TRUE	FALSE	TRUE	FALSE	FALSE	FALSE	FALSE	FALSE
LAVolume	normal	normal		normal	normal		56.13	-9.73					age > 60	M	Latinx	technically difficult		Philips	FALSE	TRUE	TRUE	TRUE	FALSE	FALSE	TRUE	FALSE	FALSE	TRUE
LAVolume	normal	normal		normal	normal		46.15	-5.68					age > 60	M	Asian	Not Found	Normal	Philips	FALSE	FALSE	TRUE	FALSE	FALSE	FALSE	FALSE	FALSE	FALSE	FALSE
LAVolume	normal	abnormal		normal	mildly abnormal		68.79	13.58					age > 60	M	Latinx	Not Found	Overweight	Philips	TRUE	FALSE	TRUE	FALSE	FALSE	FALSE	FALSE	FALSE	FALSE	FALSE
LAVolume	normal	normal		normal	normal		35.61	-2.13					age > 60	F	White	good	Normal	Philips	TRUE	FALSE	TRUE	FALSE	FALSE	FALSE	FALSE	FALSE	FALSE	FALSE
LAVolume	abnormal	abnormal		mildly abnormal	severely abnormal		74.7	29.41					age 40-60	F	White	fair	Normal	Philips	TRUE	TRUE	FALSE	FALSE	FALSE	FALSE	FALSE	FALSE	FALSE	TRUE
LAVolume	abnormal	abnormal		moderately abnormal	moderately abnormal		91.75	1.51					age > 60	F	Latinx	fair		Philips	FALSE	FALSE	FALSE	FALSE	TRUE	FALSE	FALSE	FALSE	FALSE	TRUE
LAVolume	normal	normal		normal	normal		40.22	-5.55					age 40-60	F	White	Not Found	Normal	Philips	FALSE	FALSE	FALSE	FALSE	FALSE	FALSE	FALSE	FALSE	FALSE	FALSE
LAVolume	normal	abnormal		normal	moderately abnormal		78.16	18.33					age > 60	M	White	Not Found	Overweight	Philips	FALSE	FALSE	FALSE	FALSE	FALSE	FALSE	FALSE	FALSE	FALSE	FALSE
LAVolume	abnormal	abnormal		mildly abnormal	mildly abnormal		62.59	1.18					age 40-60	F	White	Not Found	Overweight	Philips	TRUE	TRUE	FALSE	FALSE	FALSE	FALSE	FALSE	FALSE	FALSE	FALSE
LAVolume	normal	normal		normal	normal		57.27	2.54					age > 60	M	White	technically difficult	Morbidly Obese	Philips	TRUE	FALSE	TRUE	FALSE	FALSE	FALSE	FALSE	FALSE	FALSE	FALSE
LAVolume	normal	normal		normal	normal		45.82	-6.34					age 40-60	F	White	fair	Obese	Philips	FALSE	FALSE	FALSE	FALSE	FALSE	FALSE	FALSE	TRUE	FALSE	FALSE
LAVolume	abnormal	abnormal		mildly abnormal	mildly abnormal		69.31	0.62					age > 60	F	White	Not Found	Overweight	Philips	FALSE	FALSE	FALSE	FALSE	FALSE	FALSE	FALSE	FALSE	FALSE	FALSE
LAVolume	normal	normal		normal	normal		49.51	-0.96					age > 60	F	White	good	Low	Philips	TRUE	TRUE	TRUE	FALSE	FALSE	TRUE	FALSE	FALSE	FALSE	FALSE
LAVolume	abnormal	abnormal		mildly abnormal	mildly abnormal		70.04	0.37					age > 60	M	Latinx	Not Found	Overweight	GE	FALSE	FALSE	TRUE	TRUE	FALSE	FALSE	FALSE	FALSE	FALSE	FALSE
LAVolume	normal	normal		normal	normal		33.32	0.64					age < 40	F	White	Not Found		Philips	TRUE	FALSE	FALSE	FALSE	FALSE	FALSE	FALSE	FALSE	FALSE	FALSE
LAVolume	normal	normal		normal	normal		53.9	2.78					age < 40	M	Unknown/Declined	Not Found	Overweight	Philips	FALSE	FALSE	FALSE	FALSE	FALSE	FALSE	FALSE	FALSE	FALSE	FALSE
LAVolume	normal	normal		normal	normal		31.84	-0.3					age < 40	F	White	Not Found	Normal	Philips	FALSE	FALSE	FALSE	FALSE	FALSE	FALSE	FALSE	FALSE	FALSE	FALSE
LAVolume	abnormal	abnormal		mildly abnormal	mildly abnormal		59.97	0.73					age > 60	M	Asian	good	Normal	GE	TRUE	FALSE	FALSE	FALSE	FALSE	FALSE	FALSE	FALSE	FALSE	FALSE
LAVolume	normal	normal		normal	normal		46.77	3.54					age > 60	M	White	fair	Obese	Philips	TRUE	FALSE	TRUE	FALSE	FALSE	FALSE	FALSE	FALSE	FALSE	FALSE
LAVolume	abnormal	abnormal		moderately abnormal	mildly abnormal		100.68	-14.63					age 40-60	M	White	good	Obese	Philips	TRUE	FALSE	TRUE	FALSE	FALSE	FALSE	FALSE	FALSE	FALSE	FALSE
LAVolume	abnormal	abnormal		mildly abnormal	mildly abnormal		55.74	-0.28					age > 60	F	Latinx	good		Philips	TRUE	TRUE	TRUE	FALSE	FALSE	FALSE	FALSE	FALSE	FALSE	FALSE
LAVolume	normal	normal		normal	normal		35.35	0.7					age 40-60	F	Asian	good		Philips	FALSE	FALSE	TRUE	FALSE	FALSE	FALSE	FALSE	FALSE	FALSE	FALSE
LAVolume	abnormal	abnormal		severely abnormal	severely abnormal		84.21	0.43					age 40-60	F	Latinx	fair	Normal	Philips	TRUE	TRUE	TRUE	TRUE	FALSE	TRUE	TRUE	FALSE	FALSE	TRUE
LAVolume	normal	normal		normal	normal		63.69	1.38					age > 60	M	Black or African American	Not Found	Overweight	Philips	FALSE	FALSE	FALSE	FALSE	FALSE	FALSE	FALSE	FALSE	FALSE	FALSE
LAVolume	normal	normal		normal	normal		41.25	-7.48					age < 40	F	White	good	Low	Philips	FALSE	FALSE	FALSE	FALSE	FALSE	FALSE	FALSE	FALSE	FALSE	FALSE
LAVolume	abnormal	abnormal		severely abnormal	severely abnormal		96.78	-4.43					age > 60	F	Asian	good		Philips	TRUE	FALSE	TRUE	FALSE	FALSE	FALSE	FALSE	FALSE	FALSE	FALSE
LAVolume	normal	abnormal		normal	moderately abnormal		82.64	23.27					age 40-60	M	White	good	Overweight	Philips	FALSE	FALSE	FALSE	FALSE	FALSE	FALSE	FALSE	FALSE	FALSE	FALSE
LAVolume	normal	normal		normal	normal		67.07	21.56					age 40-60	M	White	fair	Obese	Philips	FALSE	FALSE	TRUE	FALSE	FALSE	FALSE	FALSE	FALSE	FALSE	FALSE
LAVolume	normal	abnormal		normal	mildly abnormal		67.47	11.24					age > 60	M	Asian	good	Normal	Philips	TRUE	TRUE	FALSE	FALSE	FALSE	FALSE	FALSE	FALSE	FALSE	FALSE
LAVolume	normal	normal		normal	normal		64.64	-2.7					age > 60	M	Unknown/Declined	Not Found	Normal	Philips	FALSE	TRUE	TRUE	FALSE	FALSE	FALSE	FALSE	FALSE	FALSE	FALSE
LAVolume	normal	normal		normal	normal		35.44	-15.42					age 40-60	M	Other	fair	Obese	Philips	TRUE	FALSE	TRUE	TRUE	FALSE	FALSE	FALSE	FALSE	FALSE	FALSE
LAVolume	normal	normal		normal	normal		40.63	-0.66					age 40-60	M	Latinx	good	Obese	Philips	FALSE	TRUE	TRUE	FALSE	FALSE	FALSE	FALSE	FALSE	FALSE	TRUE
LAVolume	normal	normal		normal	normal		61.39	0.78					age > 60	F	Black or African American	good		Philips	FALSE	FALSE	TRUE	FALSE	FALSE	FALSE	FALSE	FALSE	FALSE	FALSE
LAVolume	normal	normal		normal	normal		42.73	-4.54					age < 40	F	Asian	good	Overweight	Philips	FALSE	TRUE	TRUE	TRUE	FALSE	FALSE	TRUE	FALSE	FALSE	FALSE
LAVolume	normal	normal		normal	normal		51.96	7.93					age 40-60	F	White	fair		Philips	TRUE	FALSE	TRUE	FALSE	FALSE	FALSE	FALSE	FALSE	FALSE	FALSE
LAVolume	normal	normal		normal	normal		22.97	-8.05					age > 60	F	White	Not Found	Low	Philips	FALSE	FALSE	FALSE	FALSE	FALSE	FALSE	FALSE	FALSE	FALSE	FALSE
LAVolume	normal	normal		normal	normal		24.99	-4.01					age 40-60	M	White	Not Found	Low	Philips	FALSE	FALSE	FALSE	FALSE	TRUE	FALSE	FALSE	TRUE	FALSE	FALSE
LAVolume	normal	normal		normal	normal		66.57	-4.34					age > 60	F	White	fair	Overweight	GE	FALSE	FALSE	TRUE	FALSE	FALSE	FALSE	FALSE	FALSE	FALSE	TRUE
LAVolume	abnormal	abnormal		severely abnormal	severely abnormal		97.11	6.23					age 40-60	F	White	Not Found	Normal	Philips	FALSE	TRUE	TRUE	FALSE	FALSE	FALSE	TRUE	FALSE	FALSE	FALSE
LAVolume	abnormal	normal		mildly abnormal	normal		61.09	-13.81					age > 60	F	Other	fair	Overweight	Philips	FALSE	TRUE	FALSE	TRUE	FALSE	FALSE	FALSE	FALSE	FALSE	FALSE
LAVolume	normal	normal		normal	normal		38.11	2.23					age > 60	M	Asian	technically difficult	Overweight	Philips	FALSE	FALSE	TRUE	TRUE	FALSE	FALSE	FALSE	FALSE	FALSE	FALSE
LAVolume	normal	abnormal		normal	moderately abnormal		60.65	19.3					age 40-60	F	White	good	Normal	Philips	FALSE	FALSE	FALSE	FALSE	FALSE	FALSE	FALSE	FALSE	FALSE	FALSE
LAVolume	normal	normal		normal	normal		42.86	-0.26					age 40-60	M	White	fair	Normal	Philips	TRUE	FALSE	FALSE	FALSE	FALSE	FALSE	FALSE	FALSE	FALSE	FALSE
LAVolume	normal	normal		normal	normal		31.85	-0.29					age 40-60	F	Latinx	Not Found	Normal	Philips	FALSE	FALSE	TRUE	FALSE	FALSE	FALSE	FALSE	TRUE	FALSE	FALSE
LAVolume	normal	normal		normal	normal		68.46	-0.56					age > 60	M	White	fair	Obese	GE	FALSE	TRUE	TRUE	FALSE	FALSE	FALSE	FALSE	FALSE	FALSE	FALSE
LAVolume	normal	normal		normal	normal		43.07	0.15					age > 60	M	Asian	Not Found	Overweight	Philips	FALSE	FALSE	TRUE	TRUE	FALSE	FALSE	FALSE	FALSE	FALSE	FALSE
LAVolume	abnormal	abnormal		mildly abnormal	mildly abnormal		95.72	-8.55					age 40-60	F	Black or African American	fair	Morbidly Obese	Philips	FALSE	FALSE	FALSE	FALSE	FALSE	FALSE	FALSE	TRUE	FALSE	FALSE
LAVolume	abnormal	abnormal		severely abnormal	severely abnormal		128.52	27.05					age > 60	F	White	fair	Overweight	Philips	FALSE	TRUE	TRUE	FALSE	TRUE	FALSE	FALSE	FALSE	FALSE	FALSE
LAVolume	normal	normal		normal	normal		39.74	-2.5					age 40-60	M	White	fair	Low	Philips	FALSE	FALSE	FALSE	FALSE	FALSE	FALSE	FALSE	FALSE	FALSE	FALSE
LAVolume	normal	normal		normal	normal		63.05	-1.89					age 40-60	M	White	fair	Normal	Philips	FALSE	FALSE	TRUE	FALSE	FALSE	FALSE	FALSE	FALSE	FALSE	FALSE
LAVolume	abnormal	normal		mildly abnormal	normal		57.24	-4.92					age > 60	F	Black or African American	good	Overweight	Philips	TRUE	FALSE	TRUE	FALSE	TRUE	FALSE	FALSE	FALSE	FALSE	FALSE
LAVolume	normal	normal		normal	normal		46.54	9.68					age > 60	F	White	fair	Overweight	Philips	TRUE	TRUE	TRUE	FALSE	TRUE	FALSE	FALSE	FALSE	FALSE	TRUE
LAVolume	normal	normal		normal	normal		42.52	1.05					age < 40	M	Asian	fair	Normal	Philips	FALSE	FALSE	FALSE	FALSE	FALSE	FALSE	FALSE	FALSE	FALSE	FALSE
LAVolume	abnormal	abnormal		severely abnormal	moderately abnormal		92.94	-18.8					age 40-60	M	White	Not Found		GE	FALSE	FALSE	TRUE	TRUE	FALSE	FALSE	FALSE	FALSE	FALSE	TRUE
LAVolume	abnormal	abnormal		severely abnormal	severely abnormal		99.48	-1.02					age > 60	M	Latinx	fair	Overweight	Philips	TRUE	TRUE	TRUE	TRUE	FALSE	FALSE	TRUE	FALSE	FALSE	TRUE
LAVolume	normal	normal		normal	normal		32.59	1.19					age > 60	F	Other	fair	Normal	Philips	FALSE	FALSE	TRUE	FALSE	FALSE	FALSE	FALSE	FALSE	FALSE	FALSE
LAVolume	normal	abnormal		normal	mildly abnormal		57.66	22.5					age > 60	F	White	good	Obese	Philips	FALSE	FALSE	TRUE	TRUE	FALSE	FALSE	FALSE	FALSE	FALSE	FALSE
LAVolume	abnormal	abnormal		mildly abnormal	mildly abnormal		63.91	-0.16					age > 60	M	White	Not Found	Overweight	Philips	TRUE	TRUE	TRUE	TRUE	TRUE	FALSE	FALSE	FALSE	FALSE	FALSE
LAVolume	normal	normal		normal	normal		38.32	10.65					age 40-60	M	Latinx	Not Found		Philips	FALSE	FALSE	FALSE	FALSE	FALSE	FALSE	FALSE	TRUE	FALSE	FALSE
LAVolume	normal	abnormal		normal	mildly abnormal		54.56	1.92					age > 60	F	White	fair	Normal	Philips	FALSE	FALSE	FALSE	FALSE	FALSE	FALSE	FALSE	FALSE	FALSE	FALSE
LAVolume	normal	normal		normal	normal		58.69	-0.6					age > 60	M	White	technically difficult	Normal	Philips	TRUE	TRUE	TRUE	TRUE	FALSE	FALSE	FALSE	FALSE	FALSE	FALSE
LAVolume	abnormal	abnormal		mildly abnormal	moderately abnormal		70.96	1.92					age > 60	M	Asian	Not Found	Overweight	Philips	TRUE	TRUE	TRUE	TRUE	FALSE	FALSE	FALSE	FALSE	FALSE	TRUE
LAVolume	normal	normal		normal	normal		24.95	-2.08					age 40-60	M	White	fair	Normal	Philips	FALSE	FALSE	TRUE	FALSE	FALSE	FALSE	FALSE	FALSE	FALSE	FALSE
LAVolume	abnormal	normal		mildly abnormal	normal		63.73	-8.53					age 40-60	F	Black or African American	Not Found	Overweight	Philips	FALSE	FALSE	TRUE	FALSE	FALSE	FALSE	FALSE	FALSE	FALSE	FALSE
LAVolume	abnormal	abnormal		mildly abnormal	mildly abnormal		64.46	0.92					age > 60	F	Asian	Not Found	Overweight	Philips	FALSE	TRUE	TRUE	TRUE	TRUE	FALSE	FALSE	FALSE	FALSE	FALSE
LAVolume	normal	normal		normal	normal		52.84	-1.69					age 40-60	M	White	fair	Overweight	Philips	FALSE	FALSE	FALSE	FALSE	FALSE	FALSE	FALSE	FALSE	FALSE	FALSE
LAVolume	normal	normal		normal	normal		36.1	8.2					age > 60	F	Black or African American	good	Overweight	Philips	FALSE	FALSE	TRUE	FALSE	FALSE	FALSE	FALSE	FALSE	FALSE	FALSE
LAVolume	normal	normal		normal	normal		28.07	0.29					age 40-60	F	White	fair	Overweight	Philips	FALSE	TRUE	FALSE	FALSE	FALSE	FALSE	FALSE	TRUE	FALSE	FALSE
LAVolume	normal	normal		normal	normal		35.71	9.43					age > 60	F	White	Not Found	Normal	Philips	FALSE	FALSE	FALSE	FALSE	FALSE	FALSE	FALSE	FALSE	FALSE	FALSE
LAVolume	abnormal	abnormal		moderately abnormal	moderately abnormal		115.32	-11.35					age > 60	M	White	Not Found		Philips	TRUE	FALSE	TRUE	FALSE	FALSE	FALSE	FALSE	FALSE	FALSE	FALSE
LAVolume	normal	normal		normal	normal		55.85	1.71					age 40-60	M	White	Not Found	Normal	Philips	TRUE	FALSE	FALSE	FALSE	TRUE	FALSE	FALSE	FALSE	FALSE	FALSE
LAVolume	normal	normal		normal	normal		34.87	1.74					age > 60	F	Asian	fair	Low	Philips	FALSE	FALSE	FALSE	FALSE	FALSE	FALSE	FALSE	FALSE	FALSE	FALSE
LAVolume	normal	normal		normal	normal		35.73	-10.52					age < 40	F	Asian	fair	Normal	Philips	FALSE	FALSE	FALSE	FALSE	FALSE	FALSE	FALSE	FALSE	FALSE	FALSE
LAVolume	normal	abnormal		normal	mildly abnormal		44.35	12.71					age > 60	F	Asian	good	Normal	Philips	FALSE	FALSE	TRUE	FALSE	FALSE	FALSE	FALSE	FALSE	FALSE	FALSE
LAVolume	normal	normal		normal	normal		58.28	0.57					age 40-60	M	White	Not Found	Overweight	Philips	TRUE	TRUE	TRUE	TRUE	FALSE	FALSE	FALSE	FALSE	FALSE	FALSE
LAVolume	normal	normal		normal	normal		50.34	11.46					age > 60	M	Black or African American	fair	Normal	Philips	FALSE	FALSE	FALSE	FALSE	FALSE	FALSE	FALSE	FALSE	FALSE	FALSE
LAVolume	normal	normal		normal	normal		43.95	-18.08					age 40-60	F	White	Not Found		Philips	FALSE	FALSE	FALSE	FALSE	FALSE	FALSE	FALSE	FALSE	FALSE	FALSE
LAVolume	normal	normal		normal	normal		60.69	-0.6					age > 60	F	Other	technically difficult	Obese	Philips	TRUE	TRUE	TRUE	FALSE	FALSE	FALSE	FALSE	FALSE	FALSE	TRUE
LAVolume	abnormal	abnormal		severely abnormal	severely abnormal		103.62	-0.74					age 40-60	M	Asian	Not Found	Normal	Philips	FALSE	FALSE	TRUE	FALSE	FALSE	FALSE	FALSE	FALSE	FALSE	FALSE
LAVolume	abnormal	abnormal		severely abnormal	severely abnormal		111.13	-3					age 40-60	M	Black or African American	Not Found		GE	FALSE	FALSE	FALSE	FALSE	FALSE	FALSE	FALSE	FALSE	FALSE	FALSE
LAVolume	normal	normal		normal	normal		51.26	-0.44					age 40-60	F	White	good	Overweight	Philips	FALSE	FALSE	FALSE	FALSE	FALSE	FALSE	FALSE	FALSE	FALSE	FALSE
LAVolume	abnormal	abnormal		mildly abnormal	mildly abnormal		58.52	1.05					age > 60	F	White	technically limited	Normal	Philips	FALSE	FALSE	TRUE	FALSE	FALSE	FALSE	FALSE	FALSE	FALSE	FALSE
LAVolume	normal	normal		normal	normal		37.11	-1.38					age > 60	F	White	good	Obese	Philips	FALSE	FALSE	FALSE	FALSE	FALSE	FALSE	FALSE	FALSE	FALSE	FALSE
LAVolume	abnormal	abnormal		moderately abnormal	moderately abnormal		77.89	-0.68					age 40-60	M	Black or African American	fair	Normal	Philips	FALSE	TRUE	FALSE	FALSE	TRUE	TRUE	FALSE	TRUE	FALSE	FALSE
LAVolume	normal	normal		normal	normal		40.42	2.85					age > 60	F	Asian	fair	Normal	Philips	FALSE	FALSE	FALSE	FALSE	FALSE	FALSE	FALSE	FALSE	FALSE	FALSE
LAVolume	abnormal	normal		mildly abnormal	normal		73.69	-8.61					age > 60	M	Other	technically difficult		Philips	FALSE	FALSE	TRUE	TRUE	FALSE	FALSE	TRUE	FALSE	FALSE	FALSE
LAVolume	abnormal	abnormal		severely abnormal	severely abnormal		98.94	-0.48					age > 60	M	White	Not Found	Overweight	GE	FALSE	FALSE	FALSE	FALSE	FALSE	FALSE	FALSE	FALSE	FALSE	FALSE
LAVolume	abnormal	normal		mildly abnormal	normal		58.87	-12.24					age 40-60	F	Asian	good	Overweight	Philips	FALSE	FALSE	TRUE	FALSE	FALSE	FALSE	FALSE	FALSE	FALSE	FALSE
LAVolume	normal	normal		normal	normal		31.06	0.12					age > 60	M	Asian	Not Found	Overweight	Philips	FALSE	FALSE	FALSE	FALSE	FALSE	FALSE	FALSE	FALSE	FALSE	FALSE
LAVolume	normal	normal		normal	normal		68.9	-0.02					age > 60	M	White	Not Found	Overweight	Philips	TRUE	FALSE	TRUE	TRUE	FALSE	FALSE	FALSE	FALSE	FALSE	TRUE
LAVolume	normal	normal		normal	normal		44.97	1.94					age < 40	F	Black or African American	Not Found	Normal	Philips	FALSE	FALSE	FALSE	FALSE	FALSE	FALSE	FALSE	FALSE	FALSE	FALSE
LAVolume	normal	normal		normal	normal		51.59	1.26					age > 60	F	White	Not Found	Overweight	Philips	TRUE	FALSE	FALSE	FALSE	FALSE	FALSE	FALSE	FALSE	FALSE	FALSE
LAVolume	abnormal	abnormal		mildly abnormal	mildly abnormal		86.71	1.42					age > 60	M	White	fair	Obese	Philips	FALSE	FALSE	TRUE	TRUE	FALSE	FALSE	FALSE	FALSE	FALSE	FALSE
LAVolume	normal	normal		normal	normal		36.53	-8.92					age 40-60	F	White	fair		Philips	FALSE	FALSE	TRUE	FALSE	FALSE	FALSE	FALSE	FALSE	FALSE	FALSE
LAVolume	normal	normal		normal	normal		44.6	-20.32					age < 40	F	Latinx	technically difficult	Morbidly Obese	Philips	FALSE	TRUE	FALSE	FALSE	FALSE	FALSE	FALSE	FALSE	FALSE	FALSE
LAVolume	abnormal	abnormal		moderately abnormal	moderately abnormal		79.94	-0.1					age > 60	M	White	Not Found		Philips	TRUE	FALSE	TRUE	FALSE	FALSE	FALSE	FALSE	FALSE	TRUE	FALSE
LAVolume	normal	normal		normal	normal		28.16	0.32					age < 40	M	White	good		Philips	FALSE	FALSE	FALSE	FALSE	FALSE	FALSE	FALSE	FALSE	FALSE	FALSE
LAVolume	normal	abnormal		normal	moderately abnormal		75.73	17.9					age 40-60	F	Asian	technically difficult	Obese	Philips	FALSE	FALSE	FALSE	FALSE	FALSE	FALSE	FALSE	FALSE	FALSE	FALSE
LAVolume	normal	normal		normal	normal		49.54	9.09					age < 40	M	Latinx	good	Normal	Philips	FALSE	FALSE	FALSE	FALSE	FALSE	FALSE	FALSE	TRUE	FALSE	FALSE
LAVolume	normal	normal		normal	normal		65.12	2.8					age > 60	M	White	good	Obese	Philips	FALSE	FALSE	FALSE	FALSE	FALSE	FALSE	FALSE	FALSE	FALSE	FALSE
LAVolume	normal	normal		normal	normal		31.08	0.32					age > 60	F	Black or African American	Not Found	Low	Philips	FALSE	FALSE	TRUE	FALSE	FALSE	FALSE	FALSE	FALSE	FALSE	FALSE
LAVolume	normal	normal		normal	normal		53.87	-0.1					age 40-60	M	White	good		Philips	FALSE	FALSE	FALSE	FALSE	FALSE	FALSE	FALSE	FALSE	FALSE	FALSE
LAVolume	normal	normal		normal	normal		45.03	0.07					age > 60	F	Latinx	Not Found	Overweight	Philips	FALSE	FALSE	FALSE	FALSE	FALSE	FALSE	FALSE	FALSE	FALSE	FALSE
LAVolume	normal	normal		normal	normal		20.46	4.88					age < 40	M	Asian	fair	Overweight	Philips	FALSE	FALSE	FALSE	FALSE	FALSE	FALSE	FALSE	FALSE	TRUE	FALSE
LAVolume	abnormal	abnormal		mildly abnormal	moderately abnormal		72.08	9.64					age > 60	M	Asian	good		Philips	FALSE	FALSE	FALSE	FALSE	FALSE	FALSE	FALSE	FALSE	FALSE	FALSE
LAVolume	abnormal	abnormal		mildly abnormal	moderately abnormal		56.64	9.29					age > 60	F	Latinx	good	Normal	Philips	FALSE	TRUE	FALSE	FALSE	FALSE	FALSE	FALSE	FALSE	FALSE	FALSE
LAVolume	normal	normal		normal	normal		52.62	-10.74					age < 40	F	White	fair	Obese	Philips	FALSE	FALSE	FALSE	FALSE	FALSE	FALSE	FALSE	FALSE	FALSE	FALSE
LAVolume	normal	normal		normal	normal		52.59	-0.8					age 40-60	F	White	good	Normal	Philips	FALSE	TRUE	FALSE	FALSE	TRUE	FALSE	FALSE	TRUE	TRUE	FALSE
LAVolume	normal	normal		normal	normal		30.01	0.02					age > 60	F	Asian	Not Found	Normal	Philips	FALSE	FALSE	TRUE	FALSE	FALSE	FALSE	FALSE	FALSE	FALSE	FALSE
LAVolume	abnormal	abnormal		mildly abnormal	mildly abnormal		72.3	4.72					age > 60	M	White	good	Overweight	Philips	FALSE	FALSE	FALSE	FALSE	FALSE	FALSE	FALSE	FALSE	FALSE	FALSE
LAVolume	normal	normal		normal	normal		55.94	-5.39					age > 60	F	White	good	Overweight	Philips	FALSE	FALSE	FALSE	FALSE	FALSE	FALSE	FALSE	TRUE	TRUE	FALSE
LAVolume	normal	normal		normal	normal		54.77	-2.44					age > 60	F	White	fair	Obese	Philips	FALSE	TRUE	TRUE	TRUE	FALSE	FALSE	FALSE	TRUE	FALSE	FALSE
LAVolume	normal	normal		normal	normal		41.36	-7.27					age > 60	M	Black or African American	fair	Normal	Philips	FALSE	TRUE	TRUE	TRUE	FALSE	FALSE	FALSE	FALSE	FALSE	FALSE
LAVolume	normal	normal		normal	normal		53.51	7.02					age 40-60	F	Asian	fair	Normal	Philips	FALSE	FALSE	TRUE	FALSE	FALSE	FALSE	FALSE	FALSE	FALSE	FALSE
LAVolume	normal	normal		normal	normal		30.38	8.77					age < 40	F	White	good		Philips	FALSE	FALSE	FALSE	FALSE	FALSE	FALSE	FALSE	FALSE	FALSE	FALSE
LAVolume	normal	normal		normal	normal		32.02	0.05					age 40-60	F	Asian	fair	Normal	Philips	FALSE	TRUE	FALSE	FALSE	FALSE	FALSE	TRUE	FALSE	FALSE	FALSE
LAVolume	normal	normal		normal	normal		43.54	-0.9					age 40-60	M	Asian	Not Found	Overweight	Philips	FALSE	FALSE	TRUE	FALSE	FALSE	FALSE	FALSE	FALSE	FALSE	FALSE
LAVolume	normal	normal		normal	normal		29.15	1.08					age < 40	F	White	fair		Philips	FALSE	FALSE	FALSE	FALSE	FALSE	FALSE	FALSE	FALSE	FALSE	FALSE
LAVolume	normal	normal		normal	normal		52.32	14.64					age > 60	M	Asian	fair		Philips	FALSE	TRUE	TRUE	FALSE	FALSE	FALSE	FALSE	FALSE	FALSE	FALSE
LAVolume	normal	normal		normal	normal		36.87	-0.24					age > 60	F	White	fair	Normal	Philips	FALSE	FALSE	TRUE	TRUE	FALSE	FALSE	FALSE	FALSE	FALSE	FALSE
LAVolume	normal	normal		normal	normal		40.63	3					age < 40	F	Latinx	fair		GE	FALSE	FALSE	FALSE	FALSE	FALSE	FALSE	FALSE	FALSE	TRUE	FALSE
LAVolume	abnormal	normal		mildly abnormal	normal		66.69	-3.54					age > 60	M	Black or African American	good	Overweight	Philips	FALSE	FALSE	TRUE	FALSE	FALSE	FALSE	FALSE	FALSE	FALSE	TRUE
LAVolume	normal	normal		normal	normal		58.45	-15.09					age > 60	M	Latinx	Not Found	Overweight	Philips	TRUE	FALSE	TRUE	FALSE	FALSE	FALSE	FALSE	FALSE	FALSE	FALSE
LAVolume	normal	normal		normal	normal		36.75	8.93					age > 60	M	White	fair	Obese	Philips	FALSE	FALSE	TRUE	TRUE	FALSE	FALSE	FALSE	FALSE	FALSE	FALSE
LAVolume	normal	normal		normal	normal		53.21	-3.57					age > 60	F	White	good		Philips	FALSE	FALSE	FALSE	FALSE	FALSE	FALSE	FALSE	FALSE	FALSE	FALSE
LAVolume	normal	normal		normal	normal		37.29	-6.18					age < 40	M	Asian	good		Philips	FALSE	TRUE	FALSE	FALSE	FALSE	FALSE	FALSE	FALSE	FALSE	FALSE
LAVolume	normal	normal		normal	normal		29.19	0.38					age < 40	F	Latinx	Not Found		Philips	FALSE	FALSE	TRUE	FALSE	FALSE	FALSE	FALSE	FALSE	FALSE	FALSE
LAVolume	normal	normal		normal	normal		47	10					age > 60	M	White	Not Found	Overweight	Philips	TRUE	TRUE	TRUE	TRUE	TRUE	FALSE	FALSE	FALSE	FALSE	TRUE
LAVolume	normal	normal		normal	normal		29.03	-1.93					age 40-60	F	White	fair	Overweight	Philips	FALSE	FALSE	FALSE	FALSE	FALSE	FALSE	FALSE	FALSE	FALSE	FALSE
LAVolume	normal	normal		normal	normal		59.26	-0.47					age < 40	M	Latinx	Not Found	Obese	Philips	FALSE	TRUE	FALSE	FALSE	FALSE	FALSE	FALSE	FALSE	FALSE	FALSE
LAVolume	normal	normal		normal	normal		46.36	-3.26					age > 60	F	White	Not Found	Overweight	Philips	TRUE	FALSE	TRUE	FALSE	FALSE	FALSE	FALSE	FALSE	FALSE	FALSE
LAVolume	normal	normal		normal	normal		18.87	-0.24					age > 60	F	Unknown/Declined	Not Found	Low	Philips	FALSE	FALSE	TRUE	TRUE	FALSE	FALSE	FALSE	FALSE	FALSE	FALSE
LAVolume	abnormal	abnormal		severely abnormal	severely abnormal		109.82	6.75					age > 60	F	White	fair	Obese	GE	FALSE	FALSE	TRUE	FALSE	FALSE	FALSE	FALSE	FALSE	FALSE	FALSE
LAVolume	normal	normal		normal	normal		45.77	5.55					age 40-60	F	Black or African American	fair		Philips	FALSE	FALSE	TRUE	FALSE	FALSE	FALSE	FALSE	FALSE	FALSE	FALSE
LAVolume	normal	normal		normal	normal		40.03	0.06					age 40-60	F	Latinx	fair	Normal	Philips	FALSE	FALSE	FALSE	FALSE	FALSE	FALSE	FALSE	TRUE	TRUE	FALSE
LAVolume	normal	normal		normal	normal		36	13.02					age < 40	F	Latinx	fair	Normal	Philips	FALSE	FALSE	TRUE	FALSE	FALSE	FALSE	FALSE	FALSE	FALSE	FALSE
LAVolume	normal	normal		normal	normal		26.39	0.79					age 40-60	F	White	good	Obese	Philips	FALSE	FALSE	FALSE	FALSE	FALSE	FALSE	FALSE	TRUE	FALSE	FALSE
LAVolume	abnormal	abnormal		mildly abnormal	mildly abnormal		64.78	-1.46					age > 60	M	Asian	good	Normal	Philips	FALSE	FALSE	FALSE	FALSE	FALSE	FALSE	FALSE	FALSE	FALSE	FALSE
LAVolume	normal	abnormal		normal	mildly abnormal		68.58	21.17					age < 40	M	White	Not Found	Normal	Philips	TRUE	FALSE	FALSE	FALSE	FALSE	FALSE	FALSE	FALSE	FALSE	TRUE
LAVolume	normal	normal		normal	normal		33.14	-3.71					age 40-60	F	Asian	fair	Normal	Philips	FALSE	FALSE	FALSE	FALSE	FALSE	FALSE	FALSE	FALSE	FALSE	FALSE
LAVolume	abnormal	abnormal		mildly abnormal	mildly abnormal		77.31	0.63					age > 60	M	Asian	fair	Obese	Philips	TRUE	TRUE	TRUE	TRUE	FALSE	FALSE	FALSE	FALSE	FALSE	FALSE
LAVolume	normal	abnormal		normal	mildly abnormal		57.66	14.99					age > 60	F	White	good	Overweight	Philips	TRUE	TRUE	TRUE	TRUE	TRUE	TRUE	FALSE	FALSE	FALSE	TRUE
LAVolume	abnormal	abnormal		mildly abnormal	mildly abnormal		86.04	12.09					age > 60	M	White	good		Philips	TRUE	FALSE	FALSE	FALSE	FALSE	FALSE	FALSE	FALSE	FALSE	FALSE
LAVolume	abnormal	abnormal		mildly abnormal	mildly abnormal		61.05	-7.88					age 40-60	F	White	Not Found	Normal	Philips	FALSE	FALSE	TRUE	FALSE	FALSE	FALSE	FALSE	FALSE	FALSE	FALSE
LAVolume	abnormal	abnormal		mildly abnormal	moderately abnormal		84.61	13.22					age > 60	M	White	good	Overweight	Philips	FALSE	FALSE	TRUE	FALSE	FALSE	FALSE	FALSE	FALSE	FALSE	FALSE
LAVolume	normal	normal		normal	normal		42.73	5.46					age > 60	F	Asian	Not Found	Overweight	Philips	FALSE	FALSE	TRUE	FALSE	TRUE	FALSE	FALSE	FALSE	FALSE	TRUE
LAVolume	normal	normal		normal	normal		56.39	-9.2					age 40-60	M	Other	technically difficult		Philips	TRUE	FALSE	TRUE	FALSE	FALSE	TRUE	FALSE	FALSE	FALSE	FALSE
LAVolume	normal	normal		normal	normal		30.17	-5.64					age > 60	M	White	Not Found		Philips	FALSE	FALSE	TRUE	FALSE	FALSE	FALSE	FALSE	FALSE	FALSE	FALSE
LAVolume	normal	normal		normal	normal		43.94	-17.58					age > 60	F	White	good	Overweight	Philips	FALSE	FALSE	FALSE	FALSE	FALSE	FALSE	FALSE	FALSE	FALSE	FALSE
LAVolume	normal	normal		normal	normal		57.27	1.56					age > 60	M	Asian	Not Found		GE	TRUE	FALSE	TRUE	FALSE	FALSE	FALSE	FALSE	FALSE	FALSE	FALSE
LAVolume	normal	normal		normal	normal		51.47	-15.04					age > 60	F	White	fair	Obese	Philips	FALSE	FALSE	FALSE	FALSE	FALSE	FALSE	FALSE	FALSE	FALSE	FALSE
LAVolume	normal	normal		normal	normal		68.83	1.66					age 40-60	M	White	Not Found		Philips	TRUE	FALSE	TRUE	FALSE	FALSE	FALSE	FALSE	FALSE	FALSE	FALSE
LAVolume	normal	normal		normal	normal		34.51	-0.96					age > 60	F	Asian	fair	Normal	Philips	TRUE	TRUE	FALSE	FALSE	TRUE	FALSE	FALSE	FALSE	FALSE	FALSE
LAVolume	normal	normal		normal	normal		33.74	-2.05					age < 40	F	White	good	Normal	GE	FALSE	FALSE	FALSE	FALSE	FALSE	FALSE	FALSE	FALSE	FALSE	FALSE
LAVolume	normal	normal		normal	normal		36.23	8.46					age > 60	F	White	Not Found	Low	Philips	FALSE	FALSE	FALSE	FALSE	FALSE	FALSE	FALSE	FALSE	FALSE	FALSE
LAVolume	normal	abnormal		normal	mildly abnormal		57.39	4.79					age 40-60	F	Asian	fair	Normal	Philips	FALSE	FALSE	FALSE	FALSE	FALSE	FALSE	FALSE	FALSE	FALSE	TRUE
LAVolume	normal	normal		normal	normal		16.92	-5.42					age 40-60	F	Black or African American	good	Normal	Philips	FALSE	FALSE	FALSE	FALSE	FALSE	FALSE	FALSE	FALSE	FALSE	FALSE
LAVolume	normal	normal		normal	normal		21.2	0.41					age > 60	F	White	technically difficult		Philips	FALSE	TRUE	TRUE	FALSE	FALSE	FALSE	FALSE	FALSE	FALSE	TRUE
LAVolume	normal	normal		normal	normal		25.48	-3.03					age > 60	F	White	fair		Philips	FALSE	FALSE	FALSE	FALSE	FALSE	FALSE	FALSE	FALSE	FALSE	FALSE
LAVolume	abnormal	abnormal		moderately abnormal	mildly abnormal		76.79	-12.41					age > 60	F	Latinx	fair		Philips	FALSE	FALSE	TRUE	FALSE	FALSE	FALSE	FALSE	FALSE	FALSE	FALSE
LAVolume	abnormal	abnormal		mildly abnormal	mildly abnormal		69.81	0.03					age 40-60	M	Other	good	Overweight	Philips	FALSE	TRUE	FALSE	TRUE	FALSE	FALSE	FALSE	FALSE	FALSE	FALSE
LAVolume	abnormal	abnormal		moderately abnormal	mildly abnormal		85.38	-21.22					age > 60	M	White	fair	Overweight	Philips	TRUE	FALSE	TRUE	FALSE	FALSE	TRUE	FALSE	FALSE	FALSE	FALSE
LAVolume	abnormal	abnormal		severely abnormal	severely abnormal		112.23	-1.52					age 40-60	M	Other	Not Found		Philips	TRUE	TRUE	TRUE	TRUE	FALSE	FALSE	FALSE	FALSE	FALSE	TRUE
LAVolume	normal	abnormal		normal	moderately abnormal		58.29	14.48					age > 60	F	Latinx	good	Normal	Philips	FALSE	FALSE	TRUE	FALSE	FALSE	FALSE	FALSE	TRUE	FALSE	FALSE
LAVolume	normal	normal		normal	normal		36.76	1.53					age > 60	F	White	fair	Low	Philips	FALSE	TRUE	TRUE	FALSE	FALSE	FALSE	FALSE	FALSE	FALSE	FALSE
LAVolume	normal	normal		normal	normal		49.17	0.9					age 40-60	M	White	good	Obese	Philips	FALSE	FALSE	FALSE	FALSE	FALSE	FALSE	FALSE	FALSE	FALSE	FALSE
LAVolume	normal	normal		normal	normal		53.32	-3.25					age > 60	F	Black or African American	good	Overweight	GE	FALSE	FALSE	TRUE	FALSE	FALSE	FALSE	FALSE	FALSE	FALSE	FALSE
LAVolume	normal	normal		normal	normal		56	0					age > 60	M	White	Not Found	Overweight	Philips	TRUE	FALSE	TRUE	FALSE	FALSE	FALSE	FALSE	FALSE	FALSE	FALSE
LAVolume	normal	normal		normal	normal		40.61	6.83					age > 60	F	Asian	good	Normal	Philips	FALSE	FALSE	FALSE	FALSE	FALSE	FALSE	FALSE	FALSE	FALSE	FALSE
LAVolume	abnormal	normal		mildly abnormal	normal		73.54	-9.27					age < 40	M	White	good	Normal	Philips	FALSE	FALSE	TRUE	FALSE	FALSE	FALSE	FALSE	FALSE	FALSE	FALSE
LAVolume	abnormal	abnormal		severely abnormal	severely abnormal		89.84	7.69					age > 60	M	Asian	fair		Philips	TRUE	FALSE	TRUE	TRUE	FALSE	FALSE	FALSE	FALSE	FALSE	FALSE
LAVolume	normal	normal		normal	normal		48.94	-7.63					age > 60	M	White	good	Overweight	GE	FALSE	FALSE	FALSE	FALSE	FALSE	FALSE	FALSE	FALSE	FALSE	FALSE
LAVolume	normal	normal		normal	normal		25.76	-0.47					age 40-60	F	Asian	fair		Philips	FALSE	FALSE	FALSE	FALSE	FALSE	FALSE	FALSE	FALSE	FALSE	FALSE
LAVolume	normal	normal		normal	normal		38.1	0.52					age > 60	F	White	fair	Obese	Philips	TRUE	FALSE	TRUE	FALSE	FALSE	FALSE	FALSE	FALSE	FALSE	FALSE
LAVolume	abnormal	normal		mildly abnormal	normal		58.65	-8.68					age 40-60	F	White	Not Found	Normal	Philips	FALSE	FALSE	FALSE	FALSE	TRUE	FALSE	FALSE	FALSE	FALSE	FALSE
LAVolume	normal	normal		normal	normal		40.22	-3.55					age > 60	M	Asian	Not Found	Overweight	Philips	FALSE	FALSE	FALSE	FALSE	FALSE	FALSE	FALSE	TRUE	FALSE	FALSE
LAVolume	normal	normal		normal	normal		45.36	0.72					age < 40	F	White	Not Found	Overweight	Philips	FALSE	FALSE	TRUE	FALSE	FALSE	FALSE	FALSE	FALSE	TRUE	FALSE
LAVolume	normal	normal		normal	normal		39.02	6.05					age > 60	F	White	fair		Philips	FALSE	FALSE	TRUE	FALSE	FALSE	FALSE	FALSE	FALSE	FALSE	FALSE
LAVolume	normal	normal		normal	normal		25.85	1.7					age 40-60	F	White	fair	Obese	Philips	FALSE	FALSE	TRUE	FALSE	FALSE	FALSE	FALSE	FALSE	FALSE	FALSE
LAVolume	normal	normal		normal	normal		34.51	-0.96					age > 60	F	Asian	Not Found		Philips	FALSE	TRUE	TRUE	FALSE	FALSE	FALSE	FALSE	FALSE	FALSE	FALSE
LAVolume	abnormal	abnormal		moderately abnormal	moderately abnormal		78.92	9.84					age > 60	M	Black or African American	Not Found		Philips	TRUE	FALSE	TRUE	TRUE	TRUE	FALSE	FALSE	FALSE	FALSE	FALSE
LAVolume	normal	normal		normal	normal		39.24	2.48					age > 60	M	White	Not Found		Philips	FALSE	FALSE	TRUE	TRUE	FALSE	FALSE	FALSE	FALSE	FALSE	FALSE
LAVolume	normal	normal		normal	normal		36.27	-0.9					age 40-60	M	White	good	Overweight	Philips	TRUE	TRUE	TRUE	TRUE	FALSE	FALSE	FALSE	FALSE	FALSE	FALSE
LAVolume	normal	normal		normal	normal		56.28	-2.78					age 40-60	M	White	fair	Overweight	Philips	FALSE	FALSE	TRUE	TRUE	FALSE	FALSE	FALSE	FALSE	FALSE	FALSE
LAVolume	abnormal	abnormal		moderately abnormal	severely abnormal		110.16	44.13					age > 60	M	White	Not Found	Overweight	Philips	TRUE	TRUE	FALSE	FALSE	FALSE	FALSE	FALSE	FALSE	FALSE	FALSE
LAVolume	normal	normal		normal	normal		62.87	0.19					age > 60	M	White	good	Obese	Philips	TRUE	TRUE	TRUE	FALSE	FALSE	FALSE	FALSE	FALSE	FALSE	FALSE
LAVolume	normal	normal		normal	normal		49.96	-8.06					age > 60	M	White	Not Found	Overweight	Philips	FALSE	TRUE	TRUE	TRUE	TRUE	FALSE	FALSE	FALSE	FALSE	FALSE
LAVolume	abnormal	abnormal		severely abnormal	severely abnormal		111.23	-3.52					age > 60	M	White	good	Overweight	Philips	TRUE	TRUE	TRUE	TRUE	FALSE	FALSE	FALSE	FALSE	FALSE	FALSE
LAVolume	normal	normal		normal	normal		43.02	4.04					age > 60	F	White	technically limited		Philips	TRUE	TRUE	TRUE	FALSE	FALSE	FALSE	FALSE	TRUE	TRUE	TRUE
LAVolume	normal	normal		normal	normal		56.8	1.61					age > 60	M	Latinx	Not Found	Overweight	Philips	FALSE	TRUE	TRUE	TRUE	TRUE	FALSE	FALSE	FALSE	FALSE	TRUE
LAVolume	abnormal	abnormal		mildly abnormal	mildly abnormal		58.03	-3.93					age 40-60	F	Latinx	fair	Overweight	Philips	FALSE	FALSE	TRUE	FALSE	FALSE	FALSE	FALSE	FALSE	FALSE	FALSE
LAVolume	abnormal	abnormal		severely abnormal	mildly abnormal		79.26	-37.46					age > 60	F	White	Not Found		Philips	TRUE	TRUE	TRUE	FALSE	FALSE	FALSE	FALSE	FALSE	FALSE	FALSE
LAVolume	normal	normal		normal	normal		51.18	0.77					age 40-60	M	White	Not Found		GE	TRUE	TRUE	FALSE	TRUE	FALSE	FALSE	FALSE	FALSE	FALSE	FALSE
LAVolume	normal	normal		normal	normal		44.84	13.69					age > 60	F	White	Not Found	Overweight	Philips	FALSE	FALSE	TRUE	FALSE	FALSE	FALSE	FALSE	FALSE	FALSE	FALSE
LAVolume	abnormal	abnormal		mildly abnormal	mildly abnormal		62.92	3.84					age > 60	F	Black or African American	good	Overweight	Philips	FALSE	FALSE	TRUE	FALSE	TRUE	FALSE	FALSE	FALSE	FALSE	FALSE
LAVolume	abnormal	abnormal		mildly abnormal	mildly abnormal		85.68	4.48					age > 60	M	White	fair	Obese	Philips	TRUE	TRUE	TRUE	TRUE	TRUE	FALSE	FALSE	FALSE	FALSE	TRUE
LAVolume	normal	normal		normal	normal		35.48	-3.03					age 40-60	F	White	fair	Low	Philips	FALSE	FALSE	FALSE	FALSE	FALSE	FALSE	FALSE	TRUE	FALSE	FALSE
LAVolume	normal	normal		normal	normal		50.38	0.77					age < 40	M	White	Not Found		Philips	FALSE	FALSE	FALSE	FALSE	FALSE	FALSE	FALSE	FALSE	FALSE	FALSE
LAVolume	normal	normal		normal	normal		35.4	6.8					age > 60	F	White	Not Found		Philips	FALSE	FALSE	FALSE	FALSE	FALSE	FALSE	FALSE	FALSE	FALSE	FALSE
LAVolume	normal	normal		normal	normal		43.78	-0.43					age > 60	F	Latinx	fair	Obese	Philips	FALSE	FALSE	FALSE	FALSE	FALSE	FALSE	FALSE	FALSE	FALSE	FALSE
LAVolume	normal	abnormal		normal	mildly abnormal		75.93	5.68					age 40-60	M	White	good	Overweight	Philips	FALSE	FALSE	FALSE	FALSE	FALSE	FALSE	FALSE	FALSE	FALSE	FALSE
LAVolume	normal	normal		normal	normal		42.37	-7.25					age > 60	F	Asian	good		Philips	FALSE	FALSE	FALSE	FALSE	FALSE	FALSE	FALSE	TRUE	FALSE	FALSE
LAVolume	abnormal	abnormal		severely abnormal	severely abnormal		93.66	1.33					age > 60	M	Latinx	fair	Overweight	Philips	TRUE	TRUE	TRUE	FALSE	FALSE	FALSE	FALSE	FALSE	FALSE	TRUE
LAVolume	normal	normal		normal	normal		64.87	-4.24					age 40-60	M	White	good	Obese	Philips	FALSE	FALSE	FALSE	FALSE	FALSE	FALSE	FALSE	FALSE	FALSE	FALSE
LAVolume	normal	normal		normal	normal		63.04	6.07					age 40-60	M	Other	fair	Obese	Philips	FALSE	TRUE	TRUE	TRUE	TRUE	FALSE	FALSE	TRUE	FALSE	FALSE
LAVolume	normal	normal		normal	normal		33.68	-1.36					age 40-60	F	Asian	good		Philips	FALSE	FALSE	TRUE	FALSE	FALSE	FALSE	FALSE	FALSE	FALSE	FALSE
LAVolume	normal	normal		normal	normal		45.55	-6.88					age 40-60	M	White	fair	Obese	Philips	FALSE	FALSE	TRUE	FALSE	FALSE	FALSE	FALSE	FALSE	FALSE	FALSE
LAVolume	abnormal	abnormal		moderately abnormal	moderately abnormal		82.13	0.26					age > 60	M	White	good	Overweight	Philips	FALSE	TRUE	FALSE	FALSE	FALSE	FALSE	FALSE	FALSE	FALSE	FALSE
LAVolume	normal	normal		normal	normal		41.79	-2.41					age > 60	F	Asian	Not Found	Normal	Philips	TRUE	FALSE	FALSE	FALSE	FALSE	FALSE	FALSE	FALSE	FALSE	FALSE
LAVolume	abnormal	abnormal		severely abnormal	severely abnormal		92.22	16.45					age > 60	F	White	Not Found		Philips	TRUE	FALSE	TRUE	FALSE	FALSE	TRUE	FALSE	TRUE	FALSE	FALSE
LAVolume	normal	normal		normal	normal		29.55	-4.88					age 40-60	F	White	fair	Normal	Philips	FALSE	FALSE	FALSE	FALSE	FALSE	FALSE	FALSE	FALSE	FALSE	FALSE
LAVolume	normal	normal		normal	normal		51.52	-4.94					age 40-60	F	Latinx	fair		Philips	FALSE	TRUE	TRUE	FALSE	FALSE	FALSE	FALSE	TRUE	FALSE	FALSE
LAVolume	normal	normal		normal	normal		49.41	-0.26					age 40-60	F	Other	good	Normal	Philips	FALSE	FALSE	FALSE	FALSE	FALSE	FALSE	FALSE	FALSE	FALSE	FALSE
LAVolume	abnormal	abnormal		severely abnormal	severely abnormal		151.75	-3.78					age > 60	M	White	Not Found	Obese	Philips	TRUE	TRUE	TRUE	TRUE	TRUE	FALSE	FALSE	FALSE	FALSE	TRUE
LAVolume	normal	normal		normal	normal		49.39	-3.2					age > 60	M	White	Not Found	Normal	Philips	TRUE	TRUE	TRUE	FALSE	FALSE	FALSE	FALSE	FALSE	FALSE	TRUE
LAVolume	normal	normal		normal	normal		37.07	0.55					age > 60	F	White	fair	Overweight	Philips	FALSE	FALSE	TRUE	FALSE	FALSE	FALSE	FALSE	FALSE	FALSE	FALSE
LAVolume	normal	normal		normal	normal		32.67	-2.65					age > 60	M	White	Not Found	Overweight	Philips	FALSE	FALSE	TRUE	TRUE	FALSE	FALSE	FALSE	FALSE	TRUE	FALSE
LAVolume	abnormal	normal		mildly abnormal	normal		59.8	-14.38					age 40-60	M	Latinx	Not Found	Overweight	Philips	FALSE	FALSE	FALSE	FALSE	FALSE	FALSE	FALSE	TRUE	FALSE	FALSE
LAVolume	abnormal	abnormal		moderately abnormal	moderately abnormal		79.99	0					age 40-60	F	Asian	Not Found	Obese	Philips	TRUE	TRUE	TRUE	FALSE	FALSE	FALSE	FALSE	FALSE	FALSE	FALSE
LAVolume	abnormal	abnormal		moderately abnormal	severely abnormal		101.41	18.83					age 40-60	M	White	Not Found		Philips	TRUE	TRUE	FALSE	FALSE	FALSE	TRUE	FALSE	FALSE	FALSE	FALSE
LAVolume	normal	normal		normal	normal		53.01	-3.96					age < 40	F	Other	Not Found	Normal	Philips	FALSE	FALSE	TRUE	FALSE	FALSE	FALSE	FALSE	FALSE	FALSE	FALSE
LAVolume	abnormal	normal		mildly abnormal	normal		49.74	-3.1					age < 40	F	Asian	good	Normal	GE	FALSE	FALSE	FALSE	FALSE	FALSE	FALSE	FALSE	FALSE	FALSE	FALSE
LAVolume	normal	normal		normal	normal		54.75	1.51					age > 60	F	White	Not Found	Normal	Philips	TRUE	TRUE	FALSE	FALSE	FALSE	FALSE	FALSE	FALSE	FALSE	TRUE
LAVolume	normal	normal		normal	normal		34.09	-9.81					age 40-60	F	Asian	Not Found		Philips	FALSE	TRUE	FALSE	FALSE	FALSE	FALSE	FALSE	FALSE	FALSE	FALSE
LAVolume	normal	normal		normal	normal		51.43	2.87					age > 60	M	Latinx	Not Found	Overweight	Philips	TRUE	FALSE	TRUE	TRUE	TRUE	FALSE	FALSE	FALSE	FALSE	FALSE
LAVolume	normal	normal		normal	normal		43.08	-3.82					age 40-60	M	Black or African American	Not Found	Overweight	Philips	TRUE	TRUE	TRUE	TRUE	FALSE	FALSE	FALSE	FALSE	FALSE	TRUE
LAVolume	normal	abnormal		normal	mildly abnormal		68.42	6.27					age 40-60	M	White	good	Normal	Philips	FALSE	FALSE	TRUE	FALSE	FALSE	FALSE	FALSE	FALSE	FALSE	FALSE
LAVolume	normal	normal		normal	normal		34.96	5.93					age 40-60	F	Latinx	Not Found		Philips	FALSE	FALSE	FALSE	FALSE	FALSE	FALSE	FALSE	FALSE	FALSE	FALSE
LAVolume	normal	normal		normal	normal		45.91	-0.17					age < 40	F	White	fair		Philips	FALSE	TRUE	TRUE	FALSE	FALSE	FALSE	FALSE	FALSE	FALSE	FALSE
LAVolume	normal	normal		normal	normal		46.42	-1.13					age > 60	F	White	fair	Normal	Philips	FALSE	FALSE	FALSE	FALSE	FALSE	FALSE	FALSE	FALSE	FALSE	FALSE
LAVolume	normal	normal		normal	normal		55.99	-2.01					age 40-60	F	White	good	Normal	Philips	FALSE	FALSE	FALSE	FALSE	FALSE	FALSE	FALSE	FALSE	FALSE	FALSE
LAVolume	abnormal	abnormal		mildly abnormal	mildly abnormal		65.1	4.21					age > 60	F	White	good	Overweight	Philips	FALSE	FALSE	TRUE	FALSE	FALSE	FALSE	FALSE	FALSE	FALSE	FALSE
LAVolume	normal	normal		normal	normal		46.77	-8.45					age > 60	M	Latinx	Not Found	Obese	Philips	FALSE	FALSE	TRUE	FALSE	FALSE	FALSE	FALSE	FALSE	FALSE	FALSE
LAVolume	normal	normal		normal	normal		71.92	-0.15					age 40-60	M	White	Not Found		Philips	TRUE	TRUE	FALSE	FALSE	FALSE	FALSE	FALSE	FALSE	FALSE	TRUE
LAVolume	abnormal	abnormal		moderately abnormal	moderately abnormal		85.46	-1.07					age > 60	M	White	fair	Overweight	Philips	FALSE	FALSE	FALSE	FALSE	FALSE	FALSE	FALSE	FALSE	FALSE	FALSE
LAVolume	abnormal	abnormal		moderately abnormal	severely abnormal		89.99	13.93					age > 60	F	Other	good	Obese	GE	TRUE	FALSE	TRUE	FALSE	TRUE	FALSE	FALSE	FALSE	FALSE	FALSE
LAVolume	normal	normal		normal	normal		35.55	15.39					age 40-60	M	White	fair	Overweight	Philips	FALSE	FALSE	TRUE	FALSE	FALSE	FALSE	FALSE	FALSE	FALSE	FALSE
LAVolume	normal	normal		normal	normal		36.45	0.9					age > 60	F	Latinx	Not Found	Normal	Philips	FALSE	FALSE	FALSE	FALSE	FALSE	FALSE	FALSE	TRUE	FALSE	FALSE
LAVolume	normal	normal		normal	normal		43.55	3.11					age > 60	F	White	good		Philips	FALSE	FALSE	FALSE	FALSE	FALSE	FALSE	FALSE	FALSE	FALSE	FALSE
LAVolume	normal	normal		normal	normal		48.05	-8.93					age > 60	F	White	good		Philips	FALSE	FALSE	TRUE	TRUE	FALSE	FALSE	FALSE	FALSE	FALSE	FALSE
LAVolume	normal	normal		normal	normal		38.99	-3.67					age > 60	M	Asian	technically difficult	Normal	GE	FALSE	FALSE	FALSE	FALSE	FALSE	FALSE	FALSE	FALSE	FALSE	FALSE
LAVolume	normal	normal		normal	normal		49.51	-0.28					age > 60	M	White	good	Obese	GE	FALSE	FALSE	FALSE	FALSE	FALSE	FALSE	FALSE	FALSE	FALSE	FALSE
LAVolume	abnormal	abnormal		moderately abnormal	moderately abnormal		45.68	-2.1					age > 60	M	Black or African American	fair	Low	Philips	FALSE	FALSE	FALSE	FALSE	FALSE	FALSE	TRUE	FALSE	FALSE	FALSE
LAVolume	normal	normal		normal	normal		44.09	2.18					age > 60	F	White	fair	Overweight	Philips	FALSE	FALSE	FALSE	FALSE	FALSE	FALSE	FALSE	FALSE	FALSE	FALSE
LAVolume	abnormal	normal		mildly abnormal	normal		39.34	-27.3					age > 60	F	White	Not Found	Normal	Philips	FALSE	TRUE	TRUE	FALSE	TRUE	FALSE	FALSE	FALSE	FALSE	FALSE
LAVolume	normal	normal		normal	normal		42.53	1.07					age 40-60	M	Asian	Not Found		Philips	TRUE	TRUE	TRUE	FALSE	FALSE	FALSE	FALSE	FALSE	FALSE	FALSE
LAVolume	normal	normal		normal	normal		52.55	-7.74					age < 40	M	Unknown/Declined	good		GE	TRUE	FALSE	FALSE	FALSE	FALSE	FALSE	FALSE	FALSE	FALSE	FALSE
LAVolume	abnormal	normal		mildly abnormal	normal		56.35	-23.28					age > 60	M	Asian	fair	Low	Philips	FALSE	FALSE	TRUE	FALSE	TRUE	FALSE	FALSE	FALSE	FALSE	FALSE
LAVolume	abnormal	abnormal		severely abnormal	severely abnormal		189.9	-2.18					age > 60	M	White	good	Normal	Philips	TRUE	FALSE	TRUE	FALSE	TRUE	FALSE	FALSE	FALSE	FALSE	FALSE
LAVolume	normal	normal		normal	normal		36.79	-0.4					age > 60	F	Other	fair	Overweight	Philips	TRUE	TRUE	TRUE	TRUE	FALSE	TRUE	FALSE	FALSE	FALSE	FALSE
LAVolume	normal	normal		normal	normal		58.98	3.29					age > 60	M	Asian	good	Overweight	Philips	TRUE	TRUE	TRUE	FALSE	TRUE	FALSE	FALSE	FALSE	FALSE	FALSE
LAVolume	normal	abnormal		normal	mildly abnormal		49.73	7.47					age > 60	F	Asian	fair	Normal	Philips	TRUE	FALSE	TRUE	FALSE	FALSE	FALSE	FALSE	TRUE	FALSE	FALSE
LAVolume	normal	normal		normal	normal		32.25	-6.17					age 40-60	M	Asian	fair	Obese	Philips	FALSE	FALSE	TRUE	FALSE	FALSE	FALSE	FALSE	FALSE	FALSE	FALSE
LAVolume	normal	normal		normal	normal		72.43	-1.13					age 40-60	M	White	fair		Philips	FALSE	FALSE	FALSE	FALSE	FALSE	FALSE	FALSE	FALSE	FALSE	FALSE
LAVolume	normal	normal		normal	normal		50.19	0.38					age > 60	F	White	Not Found	Obese	Philips	TRUE	FALSE	TRUE	FALSE	FALSE	FALSE	FALSE	FALSE	FALSE	FALSE
LAVolume	normal	normal		normal	normal		44.91	-6.16					age > 60	F	Asian	fair		Philips	FALSE	FALSE	FALSE	FALSE	TRUE	FALSE	FALSE	FALSE	FALSE	TRUE
LAVolume	normal	abnormal		normal	mildly abnormal		49.4	18.5					age > 60	F	White	fair	Normal	Philips	FALSE	FALSE	FALSE	FALSE	FALSE	FALSE	FALSE	FALSE	FALSE	FALSE
LAVolume	normal	normal		normal	normal		44.8	-4.39					age < 40	M	White	Not Found		Philips	TRUE	FALSE	FALSE	FALSE	FALSE	FALSE	FALSE	FALSE	FALSE	FALSE
LAVolume	abnormal	abnormal		moderately abnormal	moderately abnormal		75.94	-0.11					age > 60	F	Asian	good	Normal	Philips	TRUE	FALSE	TRUE	FALSE	FALSE	FALSE	FALSE	FALSE	FALSE	FALSE
LAVolume	normal	normal		normal	normal		32.63	-13.95					age 40-60	F	Asian	good	Normal	Philips	FALSE	FALSE	FALSE	FALSE	FALSE	TRUE	FALSE	FALSE	FALSE	FALSE
[truncated: 24,399 more rows]
